# Supplementary material for: ﻿Adult morphology and redescription of Lestidiopsindopacificus (Ege, 1953), with comments on the features of related species (Teleostei, Aulopiformes, Paralepididae)
Source: Zookeys. 2023 May 4;1160:109–24. doi: 10.3897/zookeys.1160.103110 (PMC10176097; doi:10.3897/zookeys.1160.103110)
Supplement: XML Treatment for Lestidiops indopacificus [file zookeys.1160.103110-treatment1.xml]

<!DOCTYPE tp:taxon-treatment
  PUBLIC "-//TaxonX//DTD Taxonomic Treatment Publishing DTD v0 20100105//EN" "tax-treatment-NSO.dtd">
<tp:taxon-treatment xmlns:tp="http://www.plazi.org/taxpub"><tp:treatment-meta><kwd-group><label>Taxon classification</label><kwd>
                  <named-content content-type="kingdom">Animalia</named-content>
                </kwd><kwd>
                  <named-content content-type="order">Aulopiformes</named-content>
                </kwd><kwd>
                  <named-content content-type="family">Paralepididae</named-content>
                </kwd></kwd-group><mixed-citation publication-type="journal"><person-group><name><surname>Ho</surname><given-names>Hsuan-Ching</given-names></name><name><surname>Lin</surname><given-names>Tzu-Yung</given-names></name></person-group><article-title>﻿Adult morphology and redescription of <italic><tp:taxon-name><tp:taxon-name-part taxon-name-part-type="genus" reg="Lestidiops">Lestidiops</tp:taxon-name-part><tp:taxon-name-part taxon-name-part-type="species" reg="indopacificus">indopacificus</tp:taxon-name-part></tp:taxon-name></italic> (Ege, 1953), with comments on the features of related species (<tp:taxon-name><tp:taxon-name-part taxon-name-part-type="subclass">Teleostei</tp:taxon-name-part></tp:taxon-name>, <tp:taxon-name><tp:taxon-name-part taxon-name-part-type="order">Aulopiformes</tp:taxon-name-part></tp:taxon-name>, <tp:taxon-name><tp:taxon-name-part taxon-name-part-type="family">Paralepididae</tp:taxon-name-part></tp:taxon-name>)</article-title><source>Zookeys</source><day>04</day><month>05</month><year>2023</year><volume>1160</volume><fpage>109</fpage><lpage>124</lpage><pub-id pub-id-type="doi">10.3897/zookeys.1160.103110</pub-id></mixed-citation></tp:treatment-meta><tp:nomenclature><label>﻿</label><tp:taxon-name>
                <object-id xmlns:xlink="http://www.w3.org/1999/xlink" content-type="arpha" xlink:type="simple">598D0AE0-9898-51DE-94B3-A9D367F425D3</object-id>
                <tp:taxon-name-part taxon-name-part-type="genus" reg="Lestidiops">Lestidiops</tp:taxon-name-part>
                <tp:taxon-name-part taxon-name-part-type="species" reg="indopacificus">indopacificus</tp:taxon-name-part>
              </tp:taxon-name><tp:taxon-authority>(Ege, 1953)</tp:taxon-authority><xref ref-type="fig" rid="F1">Figs 1</xref><xref ref-type="fig" rid="F2">, 2</xref><xref ref-type="table" rid="T1">; Tables 1</xref><xref ref-type="table" rid="T2">, 2 English name: Gray lightless barracudina</xref><tp:nomenclature-citation-list><tp:nomenclature-citation><tp:taxon-name>
                    <tp:taxon-name-part taxon-name-part-type="genus" reg="Lestidium">Lestidium</tp:taxon-name-part>
                    <tp:taxon-name-part taxon-name-part-type="species" reg="indopacificum">indopacificum</tp:taxon-name-part>
                  </tp:taxon-name><comment>Ege, 1953: 120, fig. 26 (type locality: off India, Indian Ocean, <named-content xmlns:xlink="http://www.w3.org/1999/xlink" content-type="dwc:verbatimCoordinates" xlink:type="simple"><named-content content-type="geo-json" specific-use="{&#34;type&#34;:&#34;Point&#34;,&#34;coordinates&#34;:[73.050000,1.750000]}" id="NCID0EJMAE" xlink:type="simple">1°45'N, 73°03'E</named-content></named-content>, ca 100 m depth).</comment></tp:nomenclature-citation><tp:nomenclature-citation><tp:taxon-name>
                    <tp:taxon-name-part taxon-name-part-type="genus" reg="Lestidiops">Lestidiops</tp:taxon-name-part>
                    <tp:taxon-name-part taxon-name-part-type="species" reg="indopacificus">indopacificus</tp:taxon-name-part>
                  </tp:taxon-name><comment>(Ege, 1953): <xref ref-type="bibr" rid="B19">Post 1972</xref>: 148 (type catalog).</comment></tp:nomenclature-citation><tp:nomenclature-citation><tp:taxon-name>
                    <tp:taxon-name-part taxon-name-part-type="genus" reg="Lestidiops">Lestidiops</tp:taxon-name-part>
                    <tp:taxon-name-part taxon-name-part-type="species" reg="indopacificum">indopacificum</tp:taxon-name-part>
                  </tp:taxon-name><comment>(Ege, 1953): <xref ref-type="bibr" rid="B22">Rofen 1966</xref>: 301 (presumably in <tp:taxon-name><tp:taxon-name-part taxon-name-part-type="genus" reg="Lestidiops">Lestidiops</tp:taxon-name-part></tp:taxon-name>, maybe related to <tp:taxon-name><tp:taxon-name-part taxon-name-part-type="genus" reg="Lestidiops">L.</tp:taxon-name-part><tp:taxon-name-part taxon-name-part-type="species" reg="mirabilis">mirabilis</tp:taxon-name-part></tp:taxon-name>).</comment></tp:nomenclature-citation><tp:nomenclature-citation><tp:taxon-name>
                    <tp:taxon-name-part taxon-name-part-type="genus" reg="Lestidiops">Lestidiops</tp:taxon-name-part>
                    <tp:taxon-name-part taxon-name-part-type="species" reg="indopacificus">indopacificus</tp:taxon-name-part>
                  </tp:taxon-name><comment>(Ege, 1953): <xref ref-type="bibr" rid="B18">Paxton et al. 1989</xref>: 246 (Australia, probably misidentification); <xref ref-type="bibr" rid="B17">Nakabo 2000</xref>: 368 (Ryukyus, juveniles only); <xref ref-type="bibr" rid="B4">Fukui and Ozawa 2004</xref>: 293 (list); <xref ref-type="bibr" rid="B16">Mundy 2005</xref>: 203 (larvae); Gomon 2008: 267 (Australia, misidentification of other <tp:taxon-name><tp:taxon-name-part taxon-name-part-type="genus" reg="Lestidiops">Lestidiops</tp:taxon-name-part></tp:taxon-name>).</comment></tp:nomenclature-citation></tp:nomenclature-citation-list></tp:nomenclature><tp:treatment-sec sec-type="material" id="SECID0EDPAE"><title>Material examined.</title><p><bold><italic>Holotype</italic></bold>: <named-content xmlns:xlink="http://www.w3.org/1999/xlink" content-type="dwc:institutional_code" xlink:title="Zoological Museum, Natural History Museum of Denmark, Copenhagen, Denmark" xlink:href="http://grbio.org/institution/zoological-museum-university-copenhagen" xlink:type="simple">ZMUC</named-content> P2329237, in poor condition, 31.0 mm SL in original description. Adult specimens: NMMB-P34421 (2, 173‒195 mm SL), off Dong-gang, Pingtung, southwestern Taiwan, ca 300 m depth, 30 Jul. 2020.</p></tp:treatment-sec><tp:treatment-sec sec-type="diagnosis" id="SECID0ETPAE"><title>Diagnosis.</title><p>Species of <italic><tp:taxon-name><tp:taxon-name-part taxon-name-part-type="genus" reg="Lestidiops">Lestidiops</tp:taxon-name-part></tp:taxon-name></italic> in the <italic><tp:taxon-name><tp:taxon-name-part taxon-name-part-type="genus" reg="Lestidiops">L.</tp:taxon-name-part><tp:taxon-name-part taxon-name-part-type="species" reg="mirabilis">mirabilis</tp:taxon-name-part></tp:taxon-name></italic> species complex with the <abbrev xmlns:xlink="http://www.w3.org/1999/xlink" xlink:title="pelvic-fin origin" id="ABBRID0ELQAE" xlink:type="simple">VFO</abbrev> under dorsal-fin base and anus farther posteriorly; dorsal portion of body and lateral line covered with melanophores, but large unpigmented areas present on lower portions of head and abdomen; lateral-line scales: <abbrev xmlns:xlink="http://www.w3.org/1999/xlink" xlink:title="numbers of lateral-line scales before VFO, DFO, and AFO" id="ABBRID0EPQAE" xlink:type="simple">PDLL</abbrev> 32‒33, PVLL33‒34, <abbrev xmlns:xlink="http://www.w3.org/1999/xlink" xlink:title="numbers of lateral-line scales before VFO, DFO, and AFO" id="ABBRID0ETQAE" xlink:type="simple">PALL</abbrev> 47‒48, <abbrev xmlns:xlink="http://www.w3.org/1999/xlink" xlink:title="total number of lateral-line scales, including large and small scales" id="ABBRID0EXQAE" xlink:type="simple">TLL</abbrev> 66‒70; vertebrae: <abbrev xmlns:xlink="http://www.w3.org/1999/xlink" xlink:title="numbers of vertebrae before VFO, DFO, and AFO" id="ABBRID0E2QAE" xlink:type="simple">PDV</abbrev> 32‒33, <abbrev xmlns:xlink="http://www.w3.org/1999/xlink" xlink:title="numbers of vertebrae before VFO, DFO, and AFO" id="ABBRID0E6QAE" xlink:type="simple">PVV</abbrev> 33‒34, <abbrev xmlns:xlink="http://www.w3.org/1999/xlink" xlink:title="numbers of vertebrae before VFO, DFO, and AFO" id="ABBRID0EDRAE" xlink:type="simple">PAV</abbrev> 47‒48, <abbrev xmlns:xlink="http://www.w3.org/1999/xlink" xlink:title="numbers of prehaemal, caudal, and total vertebrae" id="ABBRID0EHRAE" xlink:type="simple">PHV</abbrev> 34‒35, <abbrev xmlns:xlink="http://www.w3.org/1999/xlink" xlink:title="numbers of prehaemal, caudal, and total vertebrae" id="ABBRID0ELRAE" xlink:type="simple">CV</abbrev> 44‒45, <abbrev xmlns:xlink="http://www.w3.org/1999/xlink" xlink:title="numbers of prehaemal, caudal, and total vertebrae" id="ABBRID0EPRAE" xlink:type="simple">TV</abbrev> 80; total number of gill rakers 42‒44 (based on adult specimens). Juveniles without dark blotches or bands.</p></tp:treatment-sec><tp:treatment-sec sec-type="description" id="SECID0ETRAE"><title>Description.</title><p>Morphometric and meristic data as provided in Tables <xref ref-type="table" rid="T1">1</xref> and <xref ref-type="table" rid="T2">2</xref>. Dorsal-fin rays 10; pectoral-fin rays 13‒14; pelvic-fin rays 10; anal-fin rays 30. Lateral-line scales: <abbrev xmlns:xlink="http://www.w3.org/1999/xlink" xlink:title="numbers of lateral-line scales before VFO, DFO, and AFO" id="ABBRID0EBSAE" xlink:type="simple">PDLL</abbrev> 32‒33, <abbrev xmlns:xlink="http://www.w3.org/1999/xlink" xlink:title="numbers of lateral-line scales before VFO, DFO, and AFO" id="ABBRID0EFSAE" xlink:type="simple">PVLL</abbrev> 33‒34; <abbrev xmlns:xlink="http://www.w3.org/1999/xlink" xlink:title="numbers of lateral-line scales before VFO, DFO, and AFO" id="ABBRID0EJSAE" xlink:type="simple">PALL</abbrev> 47‒48; 66‒70 in total, with 58‒61 large scales and (in rear portion) 6‒9 small scales. Vertebrae: <abbrev xmlns:xlink="http://www.w3.org/1999/xlink" xlink:title="numbers of vertebrae before VFO, DFO, and AFO" id="ABBRID0ENSAE" xlink:type="simple">PDV</abbrev> 32‒33, <abbrev xmlns:xlink="http://www.w3.org/1999/xlink" xlink:title="numbers of vertebrae before VFO, DFO, and AFO" id="ABBRID0ERSAE" xlink:type="simple">PVV</abbrev> 33‒34, <abbrev xmlns:xlink="http://www.w3.org/1999/xlink" xlink:title="numbers of vertebrae before VFO, DFO, and AFO" id="ABBRID0EVSAE" xlink:type="simple">PAV</abbrev> 47‒48, <abbrev xmlns:xlink="http://www.w3.org/1999/xlink" xlink:title="numbers of prehaemal, caudal, and total vertebrae" id="ABBRID0EZSAE" xlink:type="simple">PHV</abbrev> 34‒35, <abbrev xmlns:xlink="http://www.w3.org/1999/xlink" xlink:title="numbers of prehaemal, caudal, and total vertebrae" id="ABBRID0E4SAE" xlink:type="simple">CV</abbrev> 44‒45, 80 in total. Gill rakers: 42‒44, with 8‒11 on upper limb (epibranchial) and 33‒34 on lower limb, including 21 on ceratobranchial + 12‒13 on hypobranchial.</p><table-wrap id="T1" position="float" orientation="portrait"><label>Table 1.</label><caption><p>Morphometric data, as in % SL and % <abbrev xmlns:xlink="http://www.w3.org/1999/xlink" xlink:title="Head length" id="ABBRID0EKTAE" xlink:type="simple">HL</abbrev>, of three species in the <italic><tp:taxon-name><tp:taxon-name-part taxon-name-part-type="genus" reg="Lestidiops">L.</tp:taxon-name-part><tp:taxon-name-part taxon-name-part-type="species" reg="mirabilis">mirabilis</tp:taxon-name-part></tp:taxon-name></italic> complex. * including four specimens from <xref ref-type="bibr" rid="B8">Harry (1953b)</xref>.</p></caption><table id="TID0E3CAG" rules="all"><tbody><tr><th rowspan="2" colspan="1"/><th rowspan="1" colspan="2">
                        <italic>
                          <tp:taxon-name><tp:taxon-name-part taxon-name-part-type="genus" reg="Lestidiops">L.</tp:taxon-name-part><tp:taxon-name-part taxon-name-part-type="species" reg="indopacificus">indopacificus</tp:taxon-name-part></tp:taxon-name>
                        </italic>
                      </th><th rowspan="1" colspan="1">
                        <italic>
                          <tp:taxon-name><tp:taxon-name-part taxon-name-part-type="genus" reg="Lestidiops">L.</tp:taxon-name-part><tp:taxon-name-part taxon-name-part-type="species" reg="extremus">extremus</tp:taxon-name-part></tp:taxon-name>
                        </italic>
                      </th><th rowspan="1" colspan="2">
                        <italic>
                          <tp:taxon-name><tp:taxon-name-part taxon-name-part-type="genus" reg="Lestidiops">L.</tp:taxon-name-part><tp:taxon-name-part taxon-name-part-type="species" reg="mirabilis">mirabilis</tp:taxon-name-part></tp:taxon-name>
                        </italic>
                      </th></tr><tr><th rowspan="1" colspan="2">NMMB-P34421</th><th rowspan="1" colspan="1"><named-content xmlns:xlink="http://www.w3.org/1999/xlink" content-type="dwc:institutional_code" xlink:title="Australian Museum, Sydney, Australia" xlink:href="http://grbio.org/institution/australian-museum" xlink:type="simple">AMS</named-content> I.36462-006</th><th rowspan="1" colspan="2"><italic>n</italic> = 8*</th></tr><tr><td rowspan="1" colspan="1">SL</td><td rowspan="1" colspan="1">195</td><td rowspan="1" colspan="1">173</td><td rowspan="1" colspan="1">190</td><td rowspan="1" colspan="1">131.5‒276</td><td rowspan="1" colspan="1">SD</td></tr><tr><td rowspan="1" colspan="6">In % SL</td></tr><tr><td rowspan="1" colspan="1">Head length (<abbrev xmlns:xlink="http://www.w3.org/1999/xlink" xlink:title="Head length" id="ABBRID0EBXAE" xlink:type="simple">HL</abbrev>)</td><td rowspan="1" colspan="1">24.7</td><td rowspan="1" colspan="1">24.3</td><td rowspan="1" colspan="1">21.4</td><td rowspan="1" colspan="1">24.3 (22.7‒25.6)</td><td rowspan="1" colspan="1">0.9</td></tr><tr><td rowspan="1" colspan="1">Body depth</td><td rowspan="1" colspan="1">7.9</td><td rowspan="1" colspan="1">7.6</td><td rowspan="1" colspan="1">6.8</td><td rowspan="1" colspan="1">7.5 (7.1‒8.0)</td><td rowspan="1" colspan="1">0.4</td></tr><tr><td rowspan="1" colspan="1">Predorsal length</td><td rowspan="1" colspan="1">60.1</td><td rowspan="1" colspan="1">59.8</td><td rowspan="1" colspan="1">57.9</td><td rowspan="1" colspan="1">61.7 (59.9‒63.4)</td><td rowspan="1" colspan="1">1.1</td></tr><tr><td rowspan="1" colspan="1">Prepelvic length</td><td rowspan="1" colspan="1">60.8</td><td rowspan="1" colspan="1">60.7</td><td rowspan="1" colspan="1">63.2</td><td rowspan="1" colspan="1">61.9 (59.8‒63.6)</td><td rowspan="1" colspan="1">1.4</td></tr><tr><td rowspan="1" colspan="1">Preanal length</td><td rowspan="1" colspan="1">75.8</td><td rowspan="1" colspan="1">75.7</td><td rowspan="1" colspan="1">76.1</td><td rowspan="1" colspan="1">78.3 (75.9‒80.1)</td><td rowspan="1" colspan="1">1.2</td></tr><tr><td rowspan="1" colspan="1">
                        <abbrev xmlns:xlink="http://www.w3.org/1999/xlink" xlink:title="horizontal distance between the origins of the pelvic and anal fins" id="ABBRID0EF1AE" xlink:type="simple">V‒A</abbrev>
                      </td><td rowspan="1" colspan="1">15.0</td><td rowspan="1" colspan="1">15.0</td><td rowspan="1" colspan="1">12.9</td><td rowspan="1" colspan="1">16.4 (15.2‒18.5)</td><td rowspan="1" colspan="1">1.1</td></tr><tr><td rowspan="1" colspan="1">
                        <abbrev xmlns:xlink="http://www.w3.org/1999/xlink" xlink:title="horizontal distance between the origins of the dorsal and anal fins" id="ABBRID0E41AE" xlink:type="simple">D‒A</abbrev>
                      </td><td rowspan="1" colspan="1">15.8</td><td rowspan="1" colspan="1">16.0</td><td rowspan="1" colspan="1">18.2</td><td rowspan="1" colspan="1">16.6 (14.5‒17.7)</td><td rowspan="1" colspan="1">1.1</td></tr><tr><td rowspan="1" colspan="1">Eye diameter</td><td rowspan="1" colspan="1">4.0</td><td rowspan="1" colspan="1">4.0</td><td rowspan="1" colspan="1">3.6</td><td rowspan="1" colspan="1">3.4 (3.1‒4.0)</td><td rowspan="1" colspan="1">0.3</td></tr><tr><td rowspan="1" colspan="1">Interorbital width</td><td rowspan="1" colspan="1">2.2</td><td rowspan="1" colspan="1">2.2</td><td rowspan="1" colspan="1">2.6</td><td rowspan="1" colspan="1">2.8 (2.5‒3.0)</td><td rowspan="1" colspan="1">0.2</td></tr><tr><td rowspan="1" colspan="1">Snout length</td><td rowspan="1" colspan="1">14.0</td><td rowspan="1" colspan="1">14.1</td><td rowspan="1" colspan="1">10.7</td><td rowspan="1" colspan="1">13.0 (12.3‒14.4)</td><td rowspan="1" colspan="1">0.7</td></tr><tr><td rowspan="1" colspan="1">Head depth</td><td rowspan="1" colspan="1">6.6</td><td rowspan="1" colspan="1">6.4</td><td rowspan="1" colspan="1">6.2</td><td rowspan="1" colspan="1">6.3 (5.6‒7.0)</td><td rowspan="1" colspan="1">0.6</td></tr><tr><td rowspan="1" colspan="1">Head width</td><td rowspan="1" colspan="1">3.4</td><td rowspan="1" colspan="1">3.5</td><td rowspan="1" colspan="1">–</td><td rowspan="1" colspan="1">3.8 (3.6‒4.1)</td><td rowspan="1" colspan="1">0.2</td></tr><tr><td rowspan="1" colspan="1">Upper jaw</td><td rowspan="1" colspan="1">12.1</td><td rowspan="1" colspan="1">12.1</td><td rowspan="1" colspan="1">10.4</td><td rowspan="1" colspan="1">12.4 (11.8‒13.1)</td><td rowspan="1" colspan="1">0.4</td></tr><tr><td rowspan="1" colspan="1">Lower jaw</td><td rowspan="1" colspan="1">16.2</td><td rowspan="1" colspan="1">16.9</td><td rowspan="1" colspan="1">13.6</td><td rowspan="1" colspan="1">16.2 (15.1‒17.3)</td><td rowspan="1" colspan="1">1.0</td></tr><tr><td rowspan="1" colspan="1">Pectoral-fin length</td><td rowspan="1" colspan="1">–</td><td rowspan="1" colspan="1">–</td><td rowspan="1" colspan="1">9.5</td><td rowspan="1" colspan="1">10.3 (8.3‒11.8)</td><td rowspan="1" colspan="1">1.1</td></tr><tr><td rowspan="1" colspan="1">Anal-fin base</td><td rowspan="1" colspan="1">17.5</td><td rowspan="1" colspan="1">17.7</td><td rowspan="1" colspan="1">17.9</td><td rowspan="1" colspan="1">15.5 (14.7‒16.3)</td><td rowspan="1" colspan="1">0.6</td></tr><tr><td rowspan="1" colspan="1">Dorsal-fin base</td><td rowspan="1" colspan="1">3.5</td><td rowspan="1" colspan="1">3.3</td><td rowspan="1" colspan="1">3.9</td><td rowspan="1" colspan="1">3.7 (3.4‒4.1)</td><td rowspan="1" colspan="1">0.3</td></tr><tr><td rowspan="1" colspan="1">Pre-nostril length</td><td rowspan="1" colspan="1">11.6</td><td rowspan="1" colspan="1">11.6</td><td rowspan="1" colspan="1">8.1</td><td rowspan="1" colspan="1">10.4 (10.2‒10.6)</td><td rowspan="1" colspan="1">0.3</td></tr><tr><td rowspan="1" colspan="1">Caudal peduncle depth</td><td rowspan="1" colspan="1">2.3</td><td rowspan="1" colspan="1">2.4</td><td rowspan="1" colspan="1">–</td><td rowspan="1" colspan="1">2.6 (2.4‒2.8)</td><td rowspan="1" colspan="1">0.2</td></tr><tr><td rowspan="1" colspan="1">Caudal peduncle length</td><td rowspan="1" colspan="1">6.1</td><td rowspan="1" colspan="1">6.6</td><td rowspan="1" colspan="1">5.6</td><td rowspan="1" colspan="1">4.3 (3.5‒5.2)</td><td rowspan="1" colspan="1">1.2</td></tr><tr><td rowspan="1" colspan="6">In % <abbrev xmlns:xlink="http://www.w3.org/1999/xlink" xlink:title="Head length" id="ABBRID0ENDAG" xlink:type="simple">HL</abbrev></td></tr><tr><td rowspan="1" colspan="1">Pectoral-fin length</td><td rowspan="1" colspan="1">–</td><td rowspan="1" colspan="1">–</td><td rowspan="1" colspan="1">44.2</td><td rowspan="1" colspan="1">42.2 (34.3‒47.1)</td><td rowspan="1" colspan="1">4.6</td></tr><tr><td rowspan="1" colspan="1">Eye diameter</td><td rowspan="1" colspan="1">16.2</td><td rowspan="1" colspan="1">16.6</td><td rowspan="1" colspan="1">17.0</td><td rowspan="1" colspan="1">14.0 (13.0‒15.6)</td><td rowspan="1" colspan="1">0.9</td></tr><tr><td rowspan="1" colspan="1">Interorbital width</td><td rowspan="1" colspan="1">8.9</td><td rowspan="1" colspan="1">9.0</td><td rowspan="1" colspan="1">12.3</td><td rowspan="1" colspan="1">11.2 (9.9‒12.7)</td><td rowspan="1" colspan="1">1.0</td></tr><tr><td rowspan="1" colspan="1">Snout length</td><td rowspan="1" colspan="1">56.6</td><td rowspan="1" colspan="1">58.0</td><td rowspan="1" colspan="1">50.1</td><td rowspan="1" colspan="1">53.1 (49.0‒56.2)</td><td rowspan="1" colspan="1">2.4</td></tr><tr><td rowspan="1" colspan="1">Head depth</td><td rowspan="1" colspan="1">26.8</td><td rowspan="1" colspan="1">26.1</td><td rowspan="1" colspan="1">28.7</td><td rowspan="1" colspan="1">26.4 (25.1‒27.6)</td><td rowspan="1" colspan="1">1.2</td></tr><tr><td rowspan="1" colspan="1">Pre-nostril length</td><td rowspan="1" colspan="1">47.1</td><td rowspan="1" colspan="1">47.5</td><td rowspan="1" colspan="1">37.8</td><td rowspan="1" colspan="1">41.5</td><td rowspan="1" colspan="1">–</td></tr><tr><td rowspan="1" colspan="1">Upper jaw</td><td rowspan="1" colspan="1">49.0</td><td rowspan="1" colspan="1">49.6</td><td rowspan="1" colspan="1">48.4</td><td rowspan="1" colspan="1">50.7 (49.4‒52.2)</td><td rowspan="1" colspan="1">1.1</td></tr><tr><td rowspan="1" colspan="1">Lower jaw</td><td rowspan="1" colspan="1">65.4</td><td rowspan="1" colspan="1">69.4</td><td rowspan="1" colspan="1">63.6</td><td rowspan="1" colspan="1">66.3 (63.2‒67.9)</td><td rowspan="1" colspan="1">2.7</td></tr></tbody></table></table-wrap><table-wrap id="T2" position="float" orientation="portrait"><label>Table 2.</label><caption><p>Meristic data of three species of the <italic><tp:taxon-name><tp:taxon-name-part taxon-name-part-type="genus" reg="Lestidiops">Lestidiops</tp:taxon-name-part><tp:taxon-name-part taxon-name-part-type="species" reg="mirabilis">mirabilis</tp:taxon-name-part></tp:taxon-name></italic> species complex. Counts of both sides provided when different. * including four specimens from <xref ref-type="bibr" rid="B8">Harry (1953b)</xref>. <abbrev xmlns:xlink="http://www.w3.org/1999/xlink" xlink:title="gill rakers" id="ABBRID0EAJAG" xlink:type="simple">GR</abbrev> = gill rakers.</p></caption><table id="TID0EH5AG" rules="all"><tbody><tr><th rowspan="2" colspan="1"/><th rowspan="1" colspan="2">
                        <italic>
                          <tp:taxon-name><tp:taxon-name-part taxon-name-part-type="genus" reg="Lestidiops">L.</tp:taxon-name-part><tp:taxon-name-part taxon-name-part-type="species" reg="indopacificus">indopacificus</tp:taxon-name-part></tp:taxon-name>
                        </italic>
                      </th><th rowspan="1" colspan="2">
                        <italic>
                          <tp:taxon-name><tp:taxon-name-part taxon-name-part-type="genus" reg="Lestidiops">L.</tp:taxon-name-part><tp:taxon-name-part taxon-name-part-type="species" reg="extremus">extremus</tp:taxon-name-part></tp:taxon-name>
                        </italic>
                      </th><th rowspan="1" colspan="1">
                        <italic>
                          <tp:taxon-name><tp:taxon-name-part taxon-name-part-type="genus" reg="Lestidiops">L.</tp:taxon-name-part><tp:taxon-name-part taxon-name-part-type="species" reg="mirabilis">mirabilis</tp:taxon-name-part></tp:taxon-name>
                        </italic>
                      </th></tr><tr><th rowspan="1" colspan="2">NMMB-P34421</th><th rowspan="1" colspan="1"><named-content xmlns:xlink="http://www.w3.org/1999/xlink" content-type="dwc:institutional_code" xlink:title="Australian Museum, Sydney, Australia" xlink:href="http://grbio.org/institution/australian-museum" xlink:type="simple">AMS</named-content> I.36462-006</th><th rowspan="1" colspan="1"><named-content xmlns:xlink="http://www.w3.org/1999/xlink" content-type="dwc:institutional_code" xlink:title="South African Institute for Aquatic Biodiversity, Grahamstown, South Africa" xlink:href="http://grbio.org/institution/south-african-institute-aquatic-biodiversity" xlink:type="simple">SAIAB</named-content> 203471</th><th rowspan="1" colspan="1"><italic>n</italic> = 9*</th></tr><tr><td rowspan="1" colspan="1">Dorsal-fin rays</td><td rowspan="1" colspan="1">10</td><td rowspan="1" colspan="1">10</td><td rowspan="1" colspan="1">10</td><td rowspan="1" colspan="1">10</td><td rowspan="1" colspan="1">9‒10</td></tr><tr><td rowspan="1" colspan="1">Anal-fin rays</td><td rowspan="1" colspan="1">30</td><td rowspan="1" colspan="1">30</td><td rowspan="1" colspan="1">31</td><td rowspan="1" colspan="1">30</td><td rowspan="1" colspan="1">28‒30</td></tr><tr><td rowspan="1" colspan="1">Pectoral-fin rays</td><td rowspan="1" colspan="1">14</td><td rowspan="1" colspan="1">13</td><td rowspan="1" colspan="1">12</td><td rowspan="1" colspan="1">13</td><td rowspan="1" colspan="1">12‒14</td></tr><tr><td rowspan="1" colspan="1">Pelvic-fin rays</td><td rowspan="1" colspan="1">10</td><td rowspan="1" colspan="1">10</td><td rowspan="1" colspan="1">10</td><td rowspan="1" colspan="1">10</td><td rowspan="1" colspan="1">9‒10</td></tr><tr><td rowspan="1" colspan="1">
                        <abbrev xmlns:xlink="http://www.w3.org/1999/xlink" xlink:title="numbers of lateral-line scales before VFO, DFO, and AFO" id="ABBRID0EGOAG" xlink:type="simple">PVLL</abbrev>
                      </td><td rowspan="1" colspan="1">33</td><td rowspan="1" colspan="1">33/34</td><td rowspan="1" colspan="1">38</td><td rowspan="1" colspan="1">37</td><td rowspan="1" colspan="1">35‒40</td></tr><tr><td rowspan="1" colspan="1">
                        <abbrev xmlns:xlink="http://www.w3.org/1999/xlink" xlink:title="numbers of lateral-line scales before VFO, DFO, and AFO" id="ABBRID0E5OAG" xlink:type="simple">PDLL</abbrev>
                      </td><td rowspan="1" colspan="1">32</td><td rowspan="1" colspan="1">32/33</td><td rowspan="1" colspan="1">34</td><td rowspan="1" colspan="1">32</td><td rowspan="1" colspan="1">36‒39</td></tr><tr><td rowspan="1" colspan="1">
                        <abbrev xmlns:xlink="http://www.w3.org/1999/xlink" xlink:title="numbers of lateral-line scales before VFO, DFO, and AFO" id="ABBRID0EWPAG" xlink:type="simple">PALL</abbrev>
                      </td><td rowspan="1" colspan="1">47</td><td rowspan="1" colspan="1">48</td><td rowspan="1" colspan="1">51</td><td rowspan="1" colspan="1">50</td><td rowspan="1" colspan="1">51‒56</td></tr><tr><td rowspan="1" colspan="1"><abbrev xmlns:xlink="http://www.w3.org/1999/xlink" xlink:title="total number of lateral-line scales, including large and small scales" id="ABBRID0EOQAG" xlink:type="simple">TLL</abbrev> (large)</td><td rowspan="1" colspan="1">58/60</td><td rowspan="1" colspan="1">59/61</td><td rowspan="1" colspan="1">63</td><td rowspan="1" colspan="1">63/62</td><td rowspan="1" colspan="1">63‒67</td></tr><tr><td rowspan="1" colspan="1"><abbrev xmlns:xlink="http://www.w3.org/1999/xlink" xlink:title="total number of lateral-line scales, including large and small scales" id="ABBRID0EGRAG" xlink:type="simple">TLL</abbrev> (small)</td><td rowspan="1" colspan="1">9/6</td><td rowspan="1" colspan="1">7/9</td><td rowspan="1" colspan="1">8</td><td rowspan="1" colspan="1">5/7</td><td rowspan="1" colspan="1">8‒22</td></tr><tr><td rowspan="1" colspan="1">
                        <abbrev xmlns:xlink="http://www.w3.org/1999/xlink" xlink:title="total number of lateral-line scales, including large and small scales" id="ABBRID0E5RAG" xlink:type="simple">TLL</abbrev>
                      </td><td rowspan="1" colspan="1">67/66</td><td rowspan="1" colspan="1">66/70</td><td rowspan="1" colspan="1">71</td><td rowspan="1" colspan="1">68/69</td><td rowspan="1" colspan="1">73‒85</td></tr><tr><td rowspan="1" colspan="1">
                        <abbrev xmlns:xlink="http://www.w3.org/1999/xlink" xlink:title="numbers of prehaemal, caudal, and total vertebrae" id="ABBRID0EWSAG" xlink:type="simple">PHV</abbrev>
                      </td><td rowspan="1" colspan="1">34</td><td rowspan="1" colspan="1">35</td><td rowspan="1" colspan="1">41</td><td rowspan="1" colspan="1">41</td><td rowspan="1" colspan="1">36‒42</td></tr><tr><td rowspan="1" colspan="1">
                        <abbrev xmlns:xlink="http://www.w3.org/1999/xlink" xlink:title="numbers of prehaemal, caudal, and total vertebrae" id="ABBRID0EOTAG" xlink:type="simple">CV</abbrev>
                      </td><td rowspan="1" colspan="1">44</td><td rowspan="1" colspan="1">45</td><td rowspan="1" colspan="1">39</td><td rowspan="1" colspan="1">40</td><td rowspan="1" colspan="1">43‒45</td></tr><tr><td rowspan="1" colspan="1">
                        <abbrev xmlns:xlink="http://www.w3.org/1999/xlink" xlink:title="numbers of vertebrae before VFO, DFO, and AFO" id="ABBRID0EGUAG" xlink:type="simple">PVV</abbrev>
                      </td><td rowspan="1" colspan="1">33</td><td rowspan="1" colspan="1">34</td><td rowspan="1" colspan="1">38</td><td rowspan="1" colspan="1">38</td><td rowspan="1" colspan="1">36‒39</td></tr><tr><td rowspan="1" colspan="1">
                        <abbrev xmlns:xlink="http://www.w3.org/1999/xlink" xlink:title="numbers of vertebrae before VFO, DFO, and AFO" id="ABBRID0E5UAG" xlink:type="simple">PDV</abbrev>
                      </td><td rowspan="1" colspan="1">32</td><td rowspan="1" colspan="1">33</td><td rowspan="1" colspan="1">33</td><td rowspan="1" colspan="1">32</td><td rowspan="1" colspan="1">35‒38</td></tr><tr><td rowspan="1" colspan="1">
                        <abbrev xmlns:xlink="http://www.w3.org/1999/xlink" xlink:title="numbers of vertebrae before VFO, DFO, and AFO" id="ABBRID0EWVAG" xlink:type="simple">PAV</abbrev>
                      </td><td rowspan="1" colspan="1">47</td><td rowspan="1" colspan="1">48</td><td rowspan="1" colspan="1">50</td><td rowspan="1" colspan="1">50</td><td rowspan="1" colspan="1">50‒55</td></tr><tr><td rowspan="1" colspan="1">
                        <abbrev xmlns:xlink="http://www.w3.org/1999/xlink" xlink:title="numbers of prehaemal, caudal, and total vertebrae" id="ABBRID0EOWAG" xlink:type="simple">TV</abbrev>
                      </td><td rowspan="1" colspan="1">80</td><td rowspan="1" colspan="1">80</td><td rowspan="1" colspan="1">80</td><td rowspan="1" colspan="1">81</td><td rowspan="1" colspan="1">81‒87</td></tr><tr><td rowspan="1" colspan="1"><abbrev xmlns:xlink="http://www.w3.org/1999/xlink" xlink:title="gill rakers" id="ABBRID0EGXAG" xlink:type="simple">GR</abbrev>, epibranchial</td><td rowspan="1" colspan="1">8</td><td rowspan="1" colspan="1">11</td><td rowspan="1" colspan="1">9</td><td rowspan="1" colspan="1">9</td><td rowspan="1" colspan="1">10‒15</td></tr><tr><td rowspan="1" colspan="1"><abbrev xmlns:xlink="http://www.w3.org/1999/xlink" xlink:title="gill rakers" id="ABBRID0E5XAG" xlink:type="simple">GR</abbrev>, ceratobranchial</td><td rowspan="1" colspan="1">21</td><td rowspan="1" colspan="1">21</td><td rowspan="1" colspan="1">15</td><td rowspan="1" colspan="1">16</td><td rowspan="1" colspan="1">20‒26</td></tr><tr><td rowspan="1" colspan="1"><abbrev xmlns:xlink="http://www.w3.org/1999/xlink" xlink:title="gill rakers" id="ABBRID0EWYAG" xlink:type="simple">GR</abbrev>, hypobranchial</td><td rowspan="1" colspan="1">13</td><td rowspan="1" colspan="1">12</td><td rowspan="1" colspan="1">10</td><td rowspan="1" colspan="1">9</td><td rowspan="1" colspan="1">12‒25</td></tr><tr><td rowspan="1" colspan="1">Total <abbrev xmlns:xlink="http://www.w3.org/1999/xlink" xlink:title="gill rakers" id="ABBRID0EOZAG" xlink:type="simple">GR</abbrev></td><td rowspan="1" colspan="1">42</td><td rowspan="1" colspan="1">44</td><td rowspan="1" colspan="1">34</td><td rowspan="1" colspan="1">34</td><td rowspan="1" colspan="1">44‒61</td></tr></tbody></table></table-wrap><p>Body moderately long, strongly compressed, depth at pectoral fin 12.7‒13.2 times in SL. Caudal peduncle short, its length 1.5‒1.6 times eye diameter. Ventral adipose fin very weakly developed along abdominal ridge between pectoral and pelvic fins, better developed on margin between pelvic and anal fins. Anus situated above tip of appressed pelvic fin (smaller specimens with anus slightly before fin tip), distance from <abbrev xmlns:xlink="http://www.w3.org/1999/xlink" xlink:title="pelvic-fin origin" id="ABBRID0EC1AG" xlink:type="simple">VFO</abbrev> to anus about 3.5‒4.0 times in <abbrev xmlns:xlink="http://www.w3.org/1999/xlink" xlink:title="horizontal distance between the origins of the pelvic and anal fins" id="ABBRID0EG1AG" xlink:type="simple">V‒A</abbrev>.</p><p>Head moderately slender, long-triangular, its length 4.0‒4.1 in SL; snout slender and pointed anteriorly, its length 1.7‒1.8 in <abbrev xmlns:xlink="http://www.w3.org/1999/xlink" xlink:title="Head length" id="ABBRID0EM1AG" xlink:type="simple">HL</abbrev>. Mouth terminal, moderately large, its gape extending to about 1.5 times eye diameter in front of eye. Lower jaw slightly upturned at tip, with small distal tab of fleshy tissue. Eye small, its diameter 6.0‒6.2 in <abbrev xmlns:xlink="http://www.w3.org/1999/xlink" xlink:title="Head length" id="ABBRID0EQ1AG" xlink:type="simple">HL</abbrev>. No light organ around eye. First suborbital bone slender, fifth and sixth bones expanded posteriorly, and seventh small. Interorbital space narrow, its width 11.1‒11.2 in <abbrev xmlns:xlink="http://www.w3.org/1999/xlink" xlink:title="Head length" id="ABBRID0EU1AG" xlink:type="simple">HL</abbrev>; some straight ridges present on top of head and snout. Two nostrils located directly above posterior end of maxilla, latter extending to point about 2/3 eye diameter in front of eye. Numerous sensory canals on snout, check, operculum, and jaws; numerous sensory pores on dorsal surface of snout and lower surface of lower jaw.</p><p>Gill filaments present on all four gill arches. Fourth arch mostly connected to gill chamber wall by membranes. Pseudobranchs present, their anterior halves included in a deep pocket.</p><p><abbrev xmlns:xlink="http://www.w3.org/1999/xlink" xlink:title="dorsal-fin origin" id="ABBRID0E21AG" xlink:type="simple">DFO</abbrev> slightly in front of <abbrev xmlns:xlink="http://www.w3.org/1999/xlink" xlink:title="pelvic-fin origin" id="ABBRID0E61AG" xlink:type="simple">VFO</abbrev>, predorsal length 1.7 in SL. Pectoral-fin base behind posterior margin of gill cover, upper end of fin base slightly below horizontal drawn through lower margin of eye; no small pocket behind fin base. <abbrev xmlns:xlink="http://www.w3.org/1999/xlink" xlink:title="pelvic-fin origin" id="ABBRID0ED2AG" xlink:type="simple">VFO</abbrev> directly under dorsal-fin base, pre-pelvic fin length 1.6 in SL. No axial scale behind pelvic-fin base (probably lost during trawling). Anal fin originating in posterior fourth of body, pre-anal length 1.3 in SL. Dorsal adipose fin over rear portion of anal-fin base, its base length about equal to eye diameter.</p><p>Two or three small fangs at tip of upper jaw, followed by single row of numerous small, retrorse teeth, these gradually becoming smaller on posterior part of jaw. Vomerine teeth absent. One or two fangs (either depressible or fixed) at front end of each lower jaw, followed by two rows of fangs arranged in about 6 pairs (more teeth arranged irregularly on right jaw of larger specimen); those of inner row long with knife-like tip and depressible; those in outer row much shorter, curved, and fixed, slightly embedded in tissue. Two rows of fangs on each palatine with anteriormost teeth arranged in 4 widely spaced pairs, those in outer row long and depressible, those in outer row small and fixed; single row of small, widely spaced, fixed teeth on posterior part of palatine. One row of small, straight teeth on each side of tongue.</p><p>Shield-shaped gill rakers present on epibranchial, ceratobranchial, and hypobranchial parts of each gill arch, each raker with 3‒5 (rarely fewer) small teeth on broad base, these teeth barely extending upward beyond margin of gill arch. Teeth on pharyngeal arch short, arranged in oval patch with about 4 rows in middle. Single row of small teeth on fifth ceratobranchial.</p><p>Body scaleless, except for single row of lateral-line scales extending from above pectoral girdle to point above approximately two-thirds length of anal-fin base. Lateral-line scales slightly longer than wide, gradually becoming smaller and narrower posteriorly; 2 large pores on each upper and lower corner of most scales and 1 pore at front and 1 pore on each upper and lower corners of those scales on about posterior third of lateral line.</p><p>Luminescent duct absent.</p></tp:treatment-sec><tp:treatment-sec sec-type="Coloration" id="SECID0EL2AG"><title>Coloration.</title><p>When fresh, body pale to light gray, somewhat translucent, unevenly covered with melanophores (Fig. <xref ref-type="fig" rid="F1">1A, B</xref>), and with abdomen bright white. Dorsal fourth of body densely covered with tiny melanophores; slightly larger melanophores beneath extending to lateral line and further downward, gradually becoming scattered; lower third of abdomen pale with large unpigmented areas. Dense melanophores on dorsal surface of head, anterior snout and jaws, and gular region; rest of head pale, with scattered melanophores except in large unpigmented areas on cheek and operculum. Inner surface of operculum pale with large black patch; mouth cavity pale. Abdominal ridge covered with dense melanophores (fewer and scattered in small specimens). Pectoral, dorsal and pelvic fins pale, with scattered melanophores; anal fin covered with dense melanophores except for the paler basal region; caudal fin covered with dense melanophores. When preserved, body light yellow in general, with pigmentation pattern similar to fresh condition (Figs <xref ref-type="fig" rid="F1">1C, D</xref>, <xref ref-type="fig" rid="F2">2A‒D</xref>). Peritoneal membranes and stomach black; intestine pale.</p><fig id="F1" position="float" orientation="portrait"><object-id xmlns:xlink="http://www.w3.org/1999/xlink" content-type="doi" xlink:type="simple">10.3897/zookeys.1160.103110.figure1</object-id><object-id xmlns:xlink="http://www.w3.org/1999/xlink" content-type="arpha" xlink:type="simple">C67DD171-C8E8-5328-AF74-863AF484CF5D</object-id><label>Figure 1.</label><caption><p>Adults of <italic><tp:taxon-name><tp:taxon-name-part taxon-name-part-type="genus" reg="Lestidiops">Lestidiops</tp:taxon-name-part><tp:taxon-name-part taxon-name-part-type="species" reg="indopacificus">indopacificus</tp:taxon-name-part></tp:taxon-name></italic> (Ege, 1953), NMMB-P34421 <bold>A, C</bold> 195 mm SL <bold>B, D</bold> 173 mm SL <bold>A, B</bold> fresh, photo by C.-N. Teng <bold>C, D</bold> preserved.</p></caption><graphic xmlns:xlink="http://www.w3.org/1999/xlink" xlink:href="zookeys-1160-109_article-103110__-g001.jpg" position="float" orientation="portrait" xlink:type="simple" id="oo_846268.jpg"><uri content-type="original_file" xlink:type="simple">https://binary.pensoft.net/fig/846268</uri></graphic></fig><fig id="F2" position="float" orientation="portrait"><object-id xmlns:xlink="http://www.w3.org/1999/xlink" content-type="doi" xlink:type="simple">10.3897/zookeys.1160.103110.figure2</object-id><object-id xmlns:xlink="http://www.w3.org/1999/xlink" content-type="arpha" xlink:type="simple">06D4E6B3-EBE6-5625-89BD-BFCC7B5E7A92</object-id><label>Figure 2.</label><caption><p>Close-up photos of <italic><tp:taxon-name><tp:taxon-name-part taxon-name-part-type="genus" reg="Lestidiops">Lestidiops</tp:taxon-name-part><tp:taxon-name-part taxon-name-part-type="species" reg="indopacificus">indopacificus</tp:taxon-name-part></tp:taxon-name></italic> (NMMB-P34421, 173 mm SL), left side with anterior to left, showing pigmentation and positional details of various structures <bold>A</bold> head, with arrow pointing to the nostrils <bold>B</bold> anterior trunk, arrow point to abdominal ridge <bold>C</bold> posterior trunk, with bars pointing to <abbrev xmlns:xlink="http://www.w3.org/1999/xlink" xlink:title="dorsal-fin origin" id="ABBRID0EW4AG" xlink:type="simple">DFO</abbrev> (upper), <abbrev xmlns:xlink="http://www.w3.org/1999/xlink" xlink:title="pelvic-fin origin" id="ABBRID0E14AG" xlink:type="simple">VFO</abbrev> (lower left), and <abbrev xmlns:xlink="http://www.w3.org/1999/xlink" xlink:title="anal-fin origin" id="ABBRID0E54AG" xlink:type="simple">AFO</abbrev> (lower right) <bold>D</bold> tail, with arrow pointing to end of lateral line.</p></caption><graphic xmlns:xlink="http://www.w3.org/1999/xlink" xlink:href="zookeys-1160-109_article-103110__-g002.jpg" position="float" orientation="portrait" xlink:type="simple" id="oo_846269.jpg"><uri content-type="original_file" xlink:type="simple">https://binary.pensoft.net/fig/846269</uri></graphic></fig></tp:treatment-sec><tp:treatment-sec sec-type="distribution" id="SECID0EJ5AG"><title>Distribution.</title><p>Juveniles widespread in the Indo-West Pacific from Taiwan to Australia and South Africa to French Polynesia (<xref ref-type="bibr" rid="B3">Ege 1953</xref>). Adults known only from two specimens collected from off southwestern Taiwan by bottom trawl at an estimated depth of around 300 m based on other fishes collected in the bycatch.</p></tp:treatment-sec><ref-list><ref id="B8"><mixed-citation xmlns:xlink="http://www.w3.org/1999/xlink" xlink:type="simple"><person-group><name name-style="western"><surname>Harry</surname><given-names>RR</given-names></name></person-group> (<year>1953b</year>) <article-title>Studies on the bathypelagic fishes of the family <tp:taxon-name><tp:taxon-name-part taxon-name-part-type="family">Paralepididae</tp:taxon-name-part></tp:taxon-name> (order Iniomi). 2. A revision of the North Pacific species. Proceedings.</article-title><source>Academy of Natural Sciences of Philadelphia</source><volume>105</volume>: <fpage>169</fpage>–<lpage>230</lpage>.</mixed-citation></ref><ref id="B19"><mixed-citation xmlns:xlink="http://www.w3.org/1999/xlink" xlink:type="simple"><person-group><name name-style="western"><surname>Post</surname><given-names>A</given-names></name></person-group> (<year>1972</year>) <article-title>Catalogue of type-specimens and designation of lectotypes of the fish-family <tp:taxon-name><tp:taxon-name-part taxon-name-part-type="family">Paralepididae</tp:taxon-name-part></tp:taxon-name> (<tp:taxon-name><tp:taxon-name-part taxon-name-part-type="superclass">Osteichthyes</tp:taxon-name-part></tp:taxon-name>, Myctophoidei).</article-title><source>Archiv für Fischereiwissenschaft</source><volume>23</volume>(<issue>2</issue>): <fpage>136</fpage>–<lpage>165</lpage>.</mixed-citation></ref><ref id="B22"><mixed-citation xmlns:xlink="http://www.w3.org/1999/xlink" xlink:type="simple"><person-group><name name-style="western"><surname>Rofen</surname><given-names>RR</given-names></name></person-group> (<year>1966</year>) <article-title>Family <tp:taxon-name><tp:taxon-name-part taxon-name-part-type="family">Paralepididae</tp:taxon-name-part></tp:taxon-name>.</article-title> In: <person-group><name name-style="western"><surname>Mead</surname><given-names>GW</given-names></name><name name-style="western"><surname>Bigelow</surname><given-names>HB</given-names></name><name name-style="western"><surname>Olsen</surname><given-names>YH</given-names></name><name name-style="western"><surname>Breder</surname><given-names>CM</given-names></name><name name-style="western"><surname>Schroeder</surname><given-names>WC</given-names></name><name name-style="western"><surname>Cohen</surname><given-names>DM</given-names></name><name name-style="western"><surname>Schultz</surname><given-names>LP</given-names></name><name name-style="western"><surname>Merriman</surname><given-names>D</given-names></name><name name-style="western"><surname>Tee-Van</surname><given-names>J</given-names></name></person-group> (<role>Eds</role>) <issue-title>Memoirs, Sears Foundation of Marine Research.</issue-title><source>No. I. Fishes of the Western North Atlantic. Part 5. Yale University, New Haven</source>, <fpage>205</fpage>–<lpage>461</lpage>.</mixed-citation></ref><ref id="B18"><mixed-citation xmlns:xlink="http://www.w3.org/1999/xlink" xlink:type="simple"><person-group><name name-style="western"><surname>Paxton</surname><given-names>JR</given-names></name><name name-style="western"><surname>Hoese</surname><given-names>DF</given-names></name><name name-style="western"><surname>Allen</surname><given-names>GR</given-names></name><name name-style="western"><surname>Hanley</surname><given-names>JE [Eds]</given-names></name></person-group> (<year>1989</year>) <source>Zoological Catalogue of Australia (Vol. 7). <tp:taxon-name><tp:taxon-name-part taxon-name-part-type="class">Pisces</tp:taxon-name-part></tp:taxon-name>. <tp:taxon-name><tp:taxon-name-part taxon-name-part-type="family">Petromyzontidae</tp:taxon-name-part></tp:taxon-name> to <tp:taxon-name><tp:taxon-name-part taxon-name-part-type="family">Carangidae</tp:taxon-name-part></tp:taxon-name> (Vol. 7).</source><publisher-name>Australian Government Publishing Service</publisher-name>, <publisher-loc>Canberra</publisher-loc>, <size units="page">665 pp</size>.</mixed-citation></ref><ref id="B17"><mixed-citation xmlns:xlink="http://www.w3.org/1999/xlink" xlink:type="simple"><person-group><name name-style="western"><surname>Nakabo</surname><given-names>T [Ed.]</given-names></name></person-group> (<year>2000</year>) <source>Fishes of Japan with Pictorial Keys to the Species (2<sup>nd</sup> Edn.) (Vol. 1).</source><publisher-name>Tokai University Press</publisher-name>, <publisher-loc>Tokyo</publisher-loc>, <size units="page">866 pp</size>. [In Japanese]</mixed-citation></ref><ref id="B4"><mixed-citation xmlns:xlink="http://www.w3.org/1999/xlink" xlink:type="simple"><person-group><name name-style="western"><surname>Fukui</surname><given-names>A</given-names></name><name name-style="western"><surname>Ozawa</surname><given-names>T</given-names></name></person-group> (<year>2004</year>) <article-title><italic><tp:taxon-name><tp:taxon-name-part taxon-name-part-type="genus">Uncisudis</tp:taxon-name-part><tp:taxon-name-part taxon-name-part-type="species">posteropelvis</tp:taxon-name-part></tp:taxon-name></italic>, a new species of barracudina (<tp:taxon-name><tp:taxon-name-part taxon-name-part-type="order">Aulopiformes</tp:taxon-name-part></tp:taxon-name>: <tp:taxon-name><tp:taxon-name-part taxon-name-part-type="family">Paralepididae</tp:taxon-name-part></tp:taxon-name>) from the western North Pacific Ocean.</article-title><source>Ichthyological Research</source><volume>51</volume>(<issue>4</issue>): <fpage>289</fpage>–<lpage>294</lpage>. <ext-link xlink:href="10.1007/s10228-004-0229-3" ext-link-type="doi" xlink:type="simple">https://doi.org/10.1007/s10228-004-0229-3</ext-link></mixed-citation></ref><ref id="B16"><mixed-citation xmlns:xlink="http://www.w3.org/1999/xlink" xlink:type="simple"><person-group><name name-style="western"><surname>Mundy</surname><given-names>BC</given-names></name></person-group> (<year>2005</year>) <article-title>Checklist of the fishes of the Hawaiian Archipelago.</article-title><source>Bishop Museum Bulletins in Zoology</source><volume>6</volume>: <fpage>1</fpage>–<lpage>703</lpage>.</mixed-citation></ref><ref id="B3"><mixed-citation xmlns:xlink="http://www.w3.org/1999/xlink" xlink:type="simple"><person-group><name name-style="western"><surname>Ege</surname><given-names>V</given-names></name></person-group> (<year>1953</year>) <article-title><tp:taxon-name><tp:taxon-name-part taxon-name-part-type="family">Paralepididae</tp:taxon-name-part></tp:taxon-name> I. (<italic><tp:taxon-name><tp:taxon-name-part taxon-name-part-type="genus">Paralepis</tp:taxon-name-part></tp:taxon-name></italic> and <italic><tp:taxon-name><tp:taxon-name-part taxon-name-part-type="genus">Lestidium</tp:taxon-name-part></tp:taxon-name></italic>).</article-title><source>Dana-Report</source><volume>40</volume>: <fpage>1</fpage>–<lpage>184</lpage>.</mixed-citation></ref></ref-list></tp:taxon-treatment>
