# Supplementary material for: ﻿Adult morphology and redescription of Lestidiopsindopacificus (Ege, 1953), with comments on the features of related species (Teleostei, Aulopiformes, Paralepididae)
Source: Zookeys. 2023 May 4;1160:109–24. doi: 10.3897/zookeys.1160.103110 (PMC10176097; doi:10.3897/zookeys.1160.103110)
Supplement: XML Treatment for Lestidiops mirabilis [file zookeys.1160.103110-treatment2.xml]

<!DOCTYPE tp:taxon-treatment
  PUBLIC "-//TaxonX//DTD Taxonomic Treatment Publishing DTD v0 20100105//EN" "tax-treatment-NSO.dtd">
<tp:taxon-treatment xmlns:tp="http://www.plazi.org/taxpub"><tp:treatment-meta><kwd-group><label>Taxon classification</label><kwd>
                  <named-content content-type="kingdom">Animalia</named-content>
                </kwd><kwd>
                  <named-content content-type="order">Aulopiformes</named-content>
                </kwd><kwd>
                  <named-content content-type="family">Paralepididae</named-content>
                </kwd></kwd-group><mixed-citation publication-type="journal"><person-group><name><surname>Ho</surname><given-names>Hsuan-Ching</given-names></name><name><surname>Lin</surname><given-names>Tzu-Yung</given-names></name></person-group><article-title>﻿Adult morphology and redescription of <italic><tp:taxon-name><tp:taxon-name-part taxon-name-part-type="genus" reg="Lestidiops">Lestidiops</tp:taxon-name-part><tp:taxon-name-part taxon-name-part-type="species" reg="indopacificus">indopacificus</tp:taxon-name-part></tp:taxon-name></italic> (Ege, 1953), with comments on the features of related species (<tp:taxon-name><tp:taxon-name-part taxon-name-part-type="subclass">Teleostei</tp:taxon-name-part></tp:taxon-name>, <tp:taxon-name><tp:taxon-name-part taxon-name-part-type="order">Aulopiformes</tp:taxon-name-part></tp:taxon-name>, <tp:taxon-name><tp:taxon-name-part taxon-name-part-type="family">Paralepididae</tp:taxon-name-part></tp:taxon-name>)</article-title><source>Zookeys</source><day>04</day><month>05</month><year>2023</year><volume>1160</volume><fpage>109</fpage><lpage>124</lpage><pub-id pub-id-type="doi">10.3897/zookeys.1160.103110</pub-id></mixed-citation></tp:treatment-meta><tp:nomenclature><label>﻿</label><tp:taxon-name>
                <object-id xmlns:xlink="http://www.w3.org/1999/xlink" content-type="arpha" xlink:type="simple">1302314F-778E-52A7-AD16-442F5F2ECC47</object-id>
                <tp:taxon-name-part taxon-name-part-type="genus" reg="Lestidiops">Lestidiops</tp:taxon-name-part>
                <tp:taxon-name-part taxon-name-part-type="species" reg="mirabilis">mirabilis</tp:taxon-name-part>
              </tp:taxon-name><tp:taxon-authority>(Ege, 1933)</tp:taxon-authority><xref ref-type="fig" rid="F3">Fig. 3A</xref><xref ref-type="table" rid="T1">; Tables 1</xref><xref ref-type="table" rid="T2">, 2 English name: Strange pike smelt</xref><tp:nomenclature-citation-list><tp:nomenclature-citation><tp:taxon-name>
                    <tp:taxon-name-part taxon-name-part-type="genus" reg="Paralepis">Paralepis</tp:taxon-name-part>
                    <tp:taxon-name-part taxon-name-part-type="species" reg="mirabilis">mirabilis</tp:taxon-name-part>
                  </tp:taxon-name><comment>Ege, 1933: 228 (type locality: Sulawesi Sea, western Pacific, <named-content xmlns:xlink="http://www.w3.org/1999/xlink" content-type="dwc:verbatimCoordinates" xlink:type="simple"><named-content content-type="geo-json" specific-use="{&#34;type&#34;:&#34;Point&#34;,&#34;coordinates&#34;:[123.433333,4.050000]}" id="NCID0EWABG" xlink:type="simple">4°03'N, 123°26'E</named-content></named-content>; holotype lost).</comment></tp:nomenclature-citation><tp:nomenclature-citation><tp:taxon-name>
                    <tp:taxon-name-part taxon-name-part-type="genus" reg="Lestidium">Lestidium</tp:taxon-name-part>
                    <tp:taxon-name-part taxon-name-part-type="species" reg="mirabile">mirabile</tp:taxon-name-part>
                  </tp:taxon-name><comment>(Ege, 1933): <xref ref-type="bibr" rid="B7">Harry 1953a</xref>: 240 (assigned to <tp:taxon-name><tp:taxon-name-part taxon-name-part-type="genus" reg="Lestidium">Lestidium</tp:taxon-name-part></tp:taxon-name>). <xref ref-type="bibr" rid="B8">Harry 1953b</xref>: 197 (record from Hawaii, adults).</comment></tp:nomenclature-citation><tp:nomenclature-citation><tp:taxon-name>
                    <tp:taxon-name-part taxon-name-part-type="genus" reg="Lestidiops">Lestidiops</tp:taxon-name-part>
                    <tp:taxon-name-part taxon-name-part-type="species" reg="mirabilis">mirabilis</tp:taxon-name-part>
                  </tp:taxon-name><comment>(Ege, 1933): <xref ref-type="bibr" rid="B22">Rofen 1966</xref>: 331, 337 (assigned to <tp:taxon-name><tp:taxon-name-part taxon-name-part-type="genus" reg="Lestidiops">Lestidiops</tp:taxon-name-part></tp:taxon-name>). <xref ref-type="bibr" rid="B19">Post 1972</xref>: 142 (list; type lost). <xref ref-type="bibr" rid="B23">Uyeno et al. 1983</xref>: 193 (French Guiana and Suriname, adults). <xref ref-type="bibr" rid="B5">Gloerfelt-Tarp and Kailola 1984</xref> (off Java, Indonesia, adult). <xref ref-type="bibr" rid="B17">Nakabo 2000</xref>: 368 (Kyushu, Japan, based on larvae). <xref ref-type="bibr" rid="B11">Ho and Huang 2022</xref>: 579 (Australia, adult).</comment></tp:nomenclature-citation></tp:nomenclature-citation-list></tp:nomenclature><tp:treatment-sec sec-type="material" id="SECID0EBDBG"><title>Material examined.</title><p><bold><italic>Non</italic>-<italic>types</italic></bold>: <named-content xmlns:xlink="http://www.w3.org/1999/xlink" content-type="dwc:institutional_code" xlink:title="Australian Museum, Sydney, Australia" xlink:href="http://grbio.org/institution/australian-museum" xlink:type="simple">AMS</named-content> I. 29537-004 (1, 210), FRV Kapala, <named-content xmlns:xlink="http://www.w3.org/1999/xlink" content-type="dwc:verbatimCoordinates" xlink:type="simple"><named-content content-type="geo-json" specific-use="{&#34;type&#34;:&#34;Point&#34;,&#34;coordinates&#34;:[151.816667,-33.766667]}" id="NCID0EVDBG" xlink:type="simple">33°46'S, 151°49'E</named-content></named-content>, east of Sydney, New South Wales, Australia, prawn trawl, 424‒439 m, depth 16 Dec. 1980 • <named-content xmlns:xlink="http://www.w3.org/1999/xlink" content-type="dwc:institutional_code" xlink:title="Kochi University, Kochi, Japan" xlink:href="http://grbio.org/institution/kochi-university" xlink:type="simple">BSKU</named-content> 27461 (1, 238), <named-content xmlns:xlink="http://www.w3.org/1999/xlink" content-type="dwc:verbatimCoordinates" xlink:type="simple"><named-content content-type="geo-json" specific-use="{&#34;type&#34;:&#34;Point&#34;,&#34;coordinates&#34;:[126.433333,27.716667]}" id="NCID0ECEBG" xlink:type="simple">27°43'N, 126°26'E</named-content></named-content>, Okinawa Trough, 1,100 m depth, 9 Mar. 1978. <abbrev xmlns:xlink="http://www.w3.org/1999/xlink" content-type="institution" xlink:title="Department of Zoology, National Museum of Nature and Science, Tsukuba, Japan" id="ABBRID0EHEBG" xlink:type="simple">NSMT</abbrev>-P 40253 (1, 261), off Suriname, no other data (possibly reported by <xref ref-type="bibr" rid="B23">Uyeno et al. 1983</xref>) • <named-content xmlns:xlink="http://www.w3.org/1999/xlink" content-type="dwc:institutional_code" xlink:title="South African Institute for Aquatic Biodiversity, Grahamstown, South Africa" xlink:href="http://grbio.org/institution/south-african-institute-aquatic-biodiversity" xlink:type="simple">SAIAB</named-content> 82055 (1, 276), <named-content xmlns:xlink="http://www.w3.org/1999/xlink" content-type="dwc:verbatimCoordinates" xlink:type="simple"><named-content content-type="geo-json" specific-use="{&#34;type&#34;:&#34;Point&#34;,&#34;coordinates&#34;:[35.860000,-23.960000]}" id="NCID0EYEBG" xlink:type="simple">23°57'36"S, 35°51'36"E</named-content></named-content>, off Mozambique, Western Indian Ocean, 814‒831 m depth, 13 Oct. 2007. <named-content xmlns:xlink="http://www.w3.org/1999/xlink" content-type="dwc:institutional_code" xlink:title="South African Institute for Aquatic Biodiversity, Grahamstown, South Africa" xlink:href="http://grbio.org/institution/south-african-institute-aquatic-biodiversity" xlink:type="simple">SAIAB</named-content> 203473 (1, ca 180), <named-content xmlns:xlink="http://www.w3.org/1999/xlink" content-type="dwc:verbatimCoordinates" xlink:type="simple"><named-content content-type="geo-json" specific-use="{&#34;type&#34;:&#34;Point&#34;,&#34;coordinates&#34;:[96.404000,10.334000]}" id="NCID0EFFBG" xlink:type="simple">10°20'02.4"N, 96°24'14.4"E</named-content></named-content>, Myanmar, Andaman Sea, 28 May 2015.</p></tp:treatment-sec><tp:treatment-sec sec-type="material" id="SECID0EKFBG"><title>Other material</title><p><bold>(not examined but with reliable identification).</bold> BMNH 1984.1.1.50 (1, 145), <named-content xmlns:xlink="http://www.w3.org/1999/xlink" content-type="dwc:verbatimCoordinates" xlink:type="simple"><named-content content-type="geo-json" specific-use="{&#34;type&#34;:&#34;Point&#34;,&#34;coordinates&#34;:[114.283333,-8.750000]}" id="NCID0EVFBG" xlink:type="simple">8°45'S, 114°17'E</named-content></named-content>, south of Java, Indonesia, eastern Indian Ocean (listed by <xref ref-type="bibr" rid="B5">Gloerfelt-Tarp and Kailola 1984</xref>) • USNM 163317 (1, 163), CAS-SU18635 (1, 131.5), ANSP 72175 (1, 170), and POFI 628 (1, 170), all from Hawaii (listed by <xref ref-type="bibr" rid="B8">Harry 1953b</xref>; <xref ref-type="bibr" rid="B22">Rofen 1966</xref>).</p></tp:treatment-sec><tp:treatment-sec sec-type="diagnosis" id="SECID0EGGBG"><title>Diagnosis.</title><p>Species of <italic><tp:taxon-name><tp:taxon-name-part taxon-name-part-type="genus" reg="Lestidiops">Lestidiops</tp:taxon-name-part></tp:taxon-name></italic> with PVO below dorsal-fin base, anus slightly behind the base; anal-fin rays 28‒30; lateral-line scales: <abbrev xmlns:xlink="http://www.w3.org/1999/xlink" xlink:title="numbers of lateral-line scales before VFO, DFO, and AFO" id="ABBRID0ETGBG" xlink:type="simple">PVLL</abbrev> 35‒40, <abbrev xmlns:xlink="http://www.w3.org/1999/xlink" xlink:title="numbers of lateral-line scales before VFO, DFO, and AFO" id="ABBRID0EXGBG" xlink:type="simple">PDLL</abbrev> 36‒39, <abbrev xmlns:xlink="http://www.w3.org/1999/xlink" xlink:title="numbers of lateral-line scales before VFO, DFO, and AFO" id="ABBRID0E2GBG" xlink:type="simple">PALL</abbrev> 51‒56, <abbrev xmlns:xlink="http://www.w3.org/1999/xlink" xlink:title="total number of lateral-line scales, including large and small scales" id="ABBRID0E6GBG" xlink:type="simple">TLL</abbrev> 63‒67+8‒22 = 73‒85; vertebrae: <abbrev xmlns:xlink="http://www.w3.org/1999/xlink" xlink:title="numbers of prehaemal, caudal, and total vertebrae" id="ABBRID0EDHBG" xlink:type="simple">PHV</abbrev> 36‒42, <abbrev xmlns:xlink="http://www.w3.org/1999/xlink" xlink:title="numbers of vertebrae before VFO, DFO, and AFO" id="ABBRID0EHHBG" xlink:type="simple">PDV</abbrev> 35‒38, <abbrev xmlns:xlink="http://www.w3.org/1999/xlink" xlink:title="numbers of vertebrae before VFO, DFO, and AFO" id="ABBRID0ELHBG" xlink:type="simple">PVV</abbrev> 36‒39, <abbrev xmlns:xlink="http://www.w3.org/1999/xlink" xlink:title="numbers of vertebrae before VFO, DFO, and AFO" id="ABBRID0EPHBG" xlink:type="simple">PAV</abbrev> 50‒55, <abbrev xmlns:xlink="http://www.w3.org/1999/xlink" xlink:title="numbers of prehaemal, caudal, and total vertebrae" id="ABBRID0ETHBG" xlink:type="simple">CV</abbrev> 43‒45, <abbrev xmlns:xlink="http://www.w3.org/1999/xlink" xlink:title="numbers of prehaemal, caudal, and total vertebrae" id="ABBRID0EXHBG" xlink:type="simple">TV</abbrev> 81‒87; total gill rakers 44‒61. Adults with body uniformly dark brown to black, densely and evenly covered with melanophores; juveniles pale with broad, dark bands.</p></tp:treatment-sec><tp:treatment-sec sec-type="distribution" id="SECID0E2HBG"><title>Distribution.</title><p>According to <xref ref-type="bibr" rid="B3">Ege (1953)</xref>, circumglobal, including the western Atlantic, Indian, and central Pacific oceans based on larvae and juveniles, but more or less restricted to tropical regions. Adult specimens recorded from Indonesia (<xref ref-type="bibr" rid="B5">Gloerfelt-Tarp and Kailola 1984</xref>), Hawaii (<xref ref-type="bibr" rid="B8">Harry 1953b</xref>), Australia (<xref ref-type="bibr" rid="B11">Ho and Huang 2022</xref>), and Suriname and French Guiana (<xref ref-type="bibr" rid="B23">Uyeno et al. 1983</xref>); newly reported from Okinawa Trough, Myanmar, and Mozambique in present study. Bathymertic range 424‒1,100 m for adults.</p></tp:treatment-sec><tp:treatment-sec sec-type="remarks" id="SECID0EVIBG"><title>Remarks.</title><p>The information on this species in Tables <xref ref-type="table" rid="T1">1</xref>, <xref ref-type="table" rid="T2">2</xref> combines literature data with measurements and counts from examination of voucher specimens in earlier reports (e.g., <xref ref-type="bibr" rid="B8">Harry 1953b</xref>; <xref ref-type="bibr" rid="B11">Ho and Huang 2022</xref>) and additional specimens. Although <italic><tp:taxon-name><tp:taxon-name-part taxon-name-part-type="genus" reg="Lestidiops">L.</tp:taxon-name-part><tp:taxon-name-part taxon-name-part-type="species" reg="mirabilis">mirabilis</tp:taxon-name-part></tp:taxon-name></italic> is a widespread species, adults appear to be rare, with only about 10 specimens known in collections. The specimen from Mozambique has the most lateral-line scales (85, including 63 large + 22 small), whereas others have 73‒80 (64‒67 + 8‒16). The number of large scales is fairly constant among specimens, but because most individuals were collected by bottom trawl and either suffered some degree of skin damage or had their body partly broken, it is possible that small scales at the posterior end of the lateral line are missing in some.</p><p><xref ref-type="bibr" rid="B8">Harry (1953b)</xref> counted 11‒13 pectoral-fin rays in four adults, whereas 13‒14 such fin rays were counted in the present material. The first pectoral-fin element of paralepidids has two rays that are closely attached to each other, as can be seen in stained specimens (<xref ref-type="bibr" rid="B12">Ho et al. 2019a</xref>); <xref ref-type="bibr" rid="B8">Harry (1953b)</xref> probably counted them as a single ray, and, if so, his count should have been 12‒14 rays.</p><p>The number of gill rakers also shows a large variation. The specimen from Suriname has 44 gill rakers in total (12 on the upper limb + 32 on the lower), whereas other individuals have 53‒61 gill rakers (10‒14 + 39‒51). <xref ref-type="bibr" rid="B22">Rofen (1966)</xref> noticed that the vertebral counts are different among specimens from the western Atlantic Ocean (81‒83) and New Caledonia (86), which he concluded was due to lack of data, not to the existence of different geographic populations. Our only western Atlantic specimen also has 81 vertebrae, whereas three Pacific specimens have 86 or 87 vertebrae. Examination of more specimens may prove that there are consistent differences among populations.</p><fig id="F3" position="float" orientation="portrait"><object-id xmlns:xlink="http://www.w3.org/1999/xlink" content-type="doi" xlink:type="simple">10.3897/zookeys.1160.103110.figure3</object-id><object-id xmlns:xlink="http://www.w3.org/1999/xlink" content-type="arpha" xlink:type="simple">AD935316-8EA0-5EDF-9B21-24D43F46D398</object-id><label>Figure 3.</label><caption><p>Photographs of two <italic><tp:taxon-name><tp:taxon-name-part taxon-name-part-type="genus" reg="Lestidiops">Lestidiops</tp:taxon-name-part></tp:taxon-name></italic> from Myanmar <bold>A</bold><italic><tp:taxon-name><tp:taxon-name-part taxon-name-part-type="genus" reg="Lestidiops">L.</tp:taxon-name-part><tp:taxon-name-part taxon-name-part-type="species" reg="extremus">extremus</tp:taxon-name-part></tp:taxon-name></italic> (Ege, 1953), <named-content xmlns:xlink="http://www.w3.org/1999/xlink" content-type="dwc:institutional_code" xlink:title="South African Institute for Aquatic Biodiversity, Grahamstown, South Africa" xlink:href="http://grbio.org/institution/south-african-institute-aquatic-biodiversity" xlink:type="simple">SAIAB</named-content> 203471, ca 157 mm SL, with bars indicating <abbrev xmlns:xlink="http://www.w3.org/1999/xlink" xlink:title="dorsal-fin origin" id="ABBRID0ELLBG" xlink:type="simple">DFO</abbrev> (upper), <abbrev xmlns:xlink="http://www.w3.org/1999/xlink" xlink:title="pelvic-fin origin" id="ABBRID0EPLBG" xlink:type="simple">VFO</abbrev> (lower left), and <abbrev xmlns:xlink="http://www.w3.org/1999/xlink" xlink:title="anal-fin origin" id="ABBRID0ETLBG" xlink:type="simple">AFO</abbrev> (lower right) <bold>B</bold><italic><tp:taxon-name><tp:taxon-name-part taxon-name-part-type="genus" reg="Lestidiops">L.</tp:taxon-name-part><tp:taxon-name-part taxon-name-part-type="species" reg="mirabilis">mirabilis</tp:taxon-name-part></tp:taxon-name></italic> (Ege, 1933), <named-content xmlns:xlink="http://www.w3.org/1999/xlink" content-type="dwc:institutional_code" xlink:title="South African Institute for Aquatic Biodiversity, Grahamstown, South Africa" xlink:href="http://grbio.org/institution/south-african-institute-aquatic-biodiversity" xlink:type="simple">SAIAB</named-content> 203473, ca 180 mm SL, with bars indicating <abbrev xmlns:xlink="http://www.w3.org/1999/xlink" xlink:title="dorsal-fin origin" id="ABBRID0EJMBG" xlink:type="simple">DFO</abbrev> (upper), <abbrev xmlns:xlink="http://www.w3.org/1999/xlink" xlink:title="pelvic-fin origin" id="ABBRID0ENMBG" xlink:type="simple">VFO</abbrev> (lower right), and <abbrev xmlns:xlink="http://www.w3.org/1999/xlink" xlink:title="anal-fin origin" id="ABBRID0ERMBG" xlink:type="simple">AFO</abbrev> (lower left) <bold>C</bold> head of specimen as in <bold>B</bold>, with arrow pointing to nostrils.</p></caption><graphic xmlns:xlink="http://www.w3.org/1999/xlink" xlink:href="zookeys-1160-109_article-103110__-g003.jpg" position="float" orientation="portrait" xlink:type="simple" id="oo_846270.jpg"><uri content-type="original_file" xlink:type="simple">https://binary.pensoft.net/fig/846270</uri></graphic></fig><p>The only specimen reported from New Zealand (<xref ref-type="bibr" rid="B21">Roberts et al. 2015</xref>) shows multiple rows of fine teeth forming tooth plates (in key) and is likely a misidentification of an <italic><tp:taxon-name><tp:taxon-name-part taxon-name-part-type="genus" reg="Arctozenus">Arctozenus</tp:taxon-name-part></tp:taxon-name></italic> species.</p></tp:treatment-sec><tp:treatment-sec><!--Section generated to contain objects referenced in tp:taxon-treatment.--><table-wrap id="T1" position="float" orientation="portrait"><label>Table 1.</label><caption><p>Morphometric data, as in % SL and % <abbrev xmlns:xlink="http://www.w3.org/1999/xlink" xlink:title="Head length" id="ABBRID0EKTAE" xlink:type="simple">HL</abbrev>, of three species in the <italic><tp:taxon-name><tp:taxon-name-part taxon-name-part-type="genus" reg="Lestidiops">L.</tp:taxon-name-part><tp:taxon-name-part taxon-name-part-type="species" reg="mirabilis">mirabilis</tp:taxon-name-part></tp:taxon-name></italic> complex. * including four specimens from <xref ref-type="bibr" rid="B8">Harry (1953b)</xref>.</p></caption><table id="TID0E3CAG" rules="all"><tbody><tr><th rowspan="2" colspan="1"/><th rowspan="1" colspan="2">
                        <italic>
                          <tp:taxon-name><tp:taxon-name-part taxon-name-part-type="genus" reg="Lestidiops">L.</tp:taxon-name-part><tp:taxon-name-part taxon-name-part-type="species" reg="indopacificus">indopacificus</tp:taxon-name-part></tp:taxon-name>
                        </italic>
                      </th><th rowspan="1" colspan="1">
                        <italic>
                          <tp:taxon-name><tp:taxon-name-part taxon-name-part-type="genus" reg="Lestidiops">L.</tp:taxon-name-part><tp:taxon-name-part taxon-name-part-type="species" reg="extremus">extremus</tp:taxon-name-part></tp:taxon-name>
                        </italic>
                      </th><th rowspan="1" colspan="2">
                        <italic>
                          <tp:taxon-name><tp:taxon-name-part taxon-name-part-type="genus" reg="Lestidiops">L.</tp:taxon-name-part><tp:taxon-name-part taxon-name-part-type="species" reg="mirabilis">mirabilis</tp:taxon-name-part></tp:taxon-name>
                        </italic>
                      </th></tr><tr><th rowspan="1" colspan="2">NMMB-P34421</th><th rowspan="1" colspan="1"><named-content xmlns:xlink="http://www.w3.org/1999/xlink" content-type="dwc:institutional_code" xlink:title="Australian Museum, Sydney, Australia" xlink:href="http://grbio.org/institution/australian-museum" xlink:type="simple">AMS</named-content> I.36462-006</th><th rowspan="1" colspan="2"><italic>n</italic> = 8*</th></tr><tr><td rowspan="1" colspan="1">SL</td><td rowspan="1" colspan="1">195</td><td rowspan="1" colspan="1">173</td><td rowspan="1" colspan="1">190</td><td rowspan="1" colspan="1">131.5‒276</td><td rowspan="1" colspan="1">SD</td></tr><tr><td rowspan="1" colspan="6">In % SL</td></tr><tr><td rowspan="1" colspan="1">Head length (<abbrev xmlns:xlink="http://www.w3.org/1999/xlink" xlink:title="Head length" id="ABBRID0EBXAE" xlink:type="simple">HL</abbrev>)</td><td rowspan="1" colspan="1">24.7</td><td rowspan="1" colspan="1">24.3</td><td rowspan="1" colspan="1">21.4</td><td rowspan="1" colspan="1">24.3 (22.7‒25.6)</td><td rowspan="1" colspan="1">0.9</td></tr><tr><td rowspan="1" colspan="1">Body depth</td><td rowspan="1" colspan="1">7.9</td><td rowspan="1" colspan="1">7.6</td><td rowspan="1" colspan="1">6.8</td><td rowspan="1" colspan="1">7.5 (7.1‒8.0)</td><td rowspan="1" colspan="1">0.4</td></tr><tr><td rowspan="1" colspan="1">Predorsal length</td><td rowspan="1" colspan="1">60.1</td><td rowspan="1" colspan="1">59.8</td><td rowspan="1" colspan="1">57.9</td><td rowspan="1" colspan="1">61.7 (59.9‒63.4)</td><td rowspan="1" colspan="1">1.1</td></tr><tr><td rowspan="1" colspan="1">Prepelvic length</td><td rowspan="1" colspan="1">60.8</td><td rowspan="1" colspan="1">60.7</td><td rowspan="1" colspan="1">63.2</td><td rowspan="1" colspan="1">61.9 (59.8‒63.6)</td><td rowspan="1" colspan="1">1.4</td></tr><tr><td rowspan="1" colspan="1">Preanal length</td><td rowspan="1" colspan="1">75.8</td><td rowspan="1" colspan="1">75.7</td><td rowspan="1" colspan="1">76.1</td><td rowspan="1" colspan="1">78.3 (75.9‒80.1)</td><td rowspan="1" colspan="1">1.2</td></tr><tr><td rowspan="1" colspan="1">
                        <abbrev xmlns:xlink="http://www.w3.org/1999/xlink" xlink:title="horizontal distance between the origins of the pelvic and anal fins" id="ABBRID0EF1AE" xlink:type="simple">V‒A</abbrev>
                      </td><td rowspan="1" colspan="1">15.0</td><td rowspan="1" colspan="1">15.0</td><td rowspan="1" colspan="1">12.9</td><td rowspan="1" colspan="1">16.4 (15.2‒18.5)</td><td rowspan="1" colspan="1">1.1</td></tr><tr><td rowspan="1" colspan="1">
                        <abbrev xmlns:xlink="http://www.w3.org/1999/xlink" xlink:title="horizontal distance between the origins of the dorsal and anal fins" id="ABBRID0E41AE" xlink:type="simple">D‒A</abbrev>
                      </td><td rowspan="1" colspan="1">15.8</td><td rowspan="1" colspan="1">16.0</td><td rowspan="1" colspan="1">18.2</td><td rowspan="1" colspan="1">16.6 (14.5‒17.7)</td><td rowspan="1" colspan="1">1.1</td></tr><tr><td rowspan="1" colspan="1">Eye diameter</td><td rowspan="1" colspan="1">4.0</td><td rowspan="1" colspan="1">4.0</td><td rowspan="1" colspan="1">3.6</td><td rowspan="1" colspan="1">3.4 (3.1‒4.0)</td><td rowspan="1" colspan="1">0.3</td></tr><tr><td rowspan="1" colspan="1">Interorbital width</td><td rowspan="1" colspan="1">2.2</td><td rowspan="1" colspan="1">2.2</td><td rowspan="1" colspan="1">2.6</td><td rowspan="1" colspan="1">2.8 (2.5‒3.0)</td><td rowspan="1" colspan="1">0.2</td></tr><tr><td rowspan="1" colspan="1">Snout length</td><td rowspan="1" colspan="1">14.0</td><td rowspan="1" colspan="1">14.1</td><td rowspan="1" colspan="1">10.7</td><td rowspan="1" colspan="1">13.0 (12.3‒14.4)</td><td rowspan="1" colspan="1">0.7</td></tr><tr><td rowspan="1" colspan="1">Head depth</td><td rowspan="1" colspan="1">6.6</td><td rowspan="1" colspan="1">6.4</td><td rowspan="1" colspan="1">6.2</td><td rowspan="1" colspan="1">6.3 (5.6‒7.0)</td><td rowspan="1" colspan="1">0.6</td></tr><tr><td rowspan="1" colspan="1">Head width</td><td rowspan="1" colspan="1">3.4</td><td rowspan="1" colspan="1">3.5</td><td rowspan="1" colspan="1">–</td><td rowspan="1" colspan="1">3.8 (3.6‒4.1)</td><td rowspan="1" colspan="1">0.2</td></tr><tr><td rowspan="1" colspan="1">Upper jaw</td><td rowspan="1" colspan="1">12.1</td><td rowspan="1" colspan="1">12.1</td><td rowspan="1" colspan="1">10.4</td><td rowspan="1" colspan="1">12.4 (11.8‒13.1)</td><td rowspan="1" colspan="1">0.4</td></tr><tr><td rowspan="1" colspan="1">Lower jaw</td><td rowspan="1" colspan="1">16.2</td><td rowspan="1" colspan="1">16.9</td><td rowspan="1" colspan="1">13.6</td><td rowspan="1" colspan="1">16.2 (15.1‒17.3)</td><td rowspan="1" colspan="1">1.0</td></tr><tr><td rowspan="1" colspan="1">Pectoral-fin length</td><td rowspan="1" colspan="1">–</td><td rowspan="1" colspan="1">–</td><td rowspan="1" colspan="1">9.5</td><td rowspan="1" colspan="1">10.3 (8.3‒11.8)</td><td rowspan="1" colspan="1">1.1</td></tr><tr><td rowspan="1" colspan="1">Anal-fin base</td><td rowspan="1" colspan="1">17.5</td><td rowspan="1" colspan="1">17.7</td><td rowspan="1" colspan="1">17.9</td><td rowspan="1" colspan="1">15.5 (14.7‒16.3)</td><td rowspan="1" colspan="1">0.6</td></tr><tr><td rowspan="1" colspan="1">Dorsal-fin base</td><td rowspan="1" colspan="1">3.5</td><td rowspan="1" colspan="1">3.3</td><td rowspan="1" colspan="1">3.9</td><td rowspan="1" colspan="1">3.7 (3.4‒4.1)</td><td rowspan="1" colspan="1">0.3</td></tr><tr><td rowspan="1" colspan="1">Pre-nostril length</td><td rowspan="1" colspan="1">11.6</td><td rowspan="1" colspan="1">11.6</td><td rowspan="1" colspan="1">8.1</td><td rowspan="1" colspan="1">10.4 (10.2‒10.6)</td><td rowspan="1" colspan="1">0.3</td></tr><tr><td rowspan="1" colspan="1">Caudal peduncle depth</td><td rowspan="1" colspan="1">2.3</td><td rowspan="1" colspan="1">2.4</td><td rowspan="1" colspan="1">–</td><td rowspan="1" colspan="1">2.6 (2.4‒2.8)</td><td rowspan="1" colspan="1">0.2</td></tr><tr><td rowspan="1" colspan="1">Caudal peduncle length</td><td rowspan="1" colspan="1">6.1</td><td rowspan="1" colspan="1">6.6</td><td rowspan="1" colspan="1">5.6</td><td rowspan="1" colspan="1">4.3 (3.5‒5.2)</td><td rowspan="1" colspan="1">1.2</td></tr><tr><td rowspan="1" colspan="6">In % <abbrev xmlns:xlink="http://www.w3.org/1999/xlink" xlink:title="Head length" id="ABBRID0ENDAG" xlink:type="simple">HL</abbrev></td></tr><tr><td rowspan="1" colspan="1">Pectoral-fin length</td><td rowspan="1" colspan="1">–</td><td rowspan="1" colspan="1">–</td><td rowspan="1" colspan="1">44.2</td><td rowspan="1" colspan="1">42.2 (34.3‒47.1)</td><td rowspan="1" colspan="1">4.6</td></tr><tr><td rowspan="1" colspan="1">Eye diameter</td><td rowspan="1" colspan="1">16.2</td><td rowspan="1" colspan="1">16.6</td><td rowspan="1" colspan="1">17.0</td><td rowspan="1" colspan="1">14.0 (13.0‒15.6)</td><td rowspan="1" colspan="1">0.9</td></tr><tr><td rowspan="1" colspan="1">Interorbital width</td><td rowspan="1" colspan="1">8.9</td><td rowspan="1" colspan="1">9.0</td><td rowspan="1" colspan="1">12.3</td><td rowspan="1" colspan="1">11.2 (9.9‒12.7)</td><td rowspan="1" colspan="1">1.0</td></tr><tr><td rowspan="1" colspan="1">Snout length</td><td rowspan="1" colspan="1">56.6</td><td rowspan="1" colspan="1">58.0</td><td rowspan="1" colspan="1">50.1</td><td rowspan="1" colspan="1">53.1 (49.0‒56.2)</td><td rowspan="1" colspan="1">2.4</td></tr><tr><td rowspan="1" colspan="1">Head depth</td><td rowspan="1" colspan="1">26.8</td><td rowspan="1" colspan="1">26.1</td><td rowspan="1" colspan="1">28.7</td><td rowspan="1" colspan="1">26.4 (25.1‒27.6)</td><td rowspan="1" colspan="1">1.2</td></tr><tr><td rowspan="1" colspan="1">Pre-nostril length</td><td rowspan="1" colspan="1">47.1</td><td rowspan="1" colspan="1">47.5</td><td rowspan="1" colspan="1">37.8</td><td rowspan="1" colspan="1">41.5</td><td rowspan="1" colspan="1">–</td></tr><tr><td rowspan="1" colspan="1">Upper jaw</td><td rowspan="1" colspan="1">49.0</td><td rowspan="1" colspan="1">49.6</td><td rowspan="1" colspan="1">48.4</td><td rowspan="1" colspan="1">50.7 (49.4‒52.2)</td><td rowspan="1" colspan="1">1.1</td></tr><tr><td rowspan="1" colspan="1">Lower jaw</td><td rowspan="1" colspan="1">65.4</td><td rowspan="1" colspan="1">69.4</td><td rowspan="1" colspan="1">63.6</td><td rowspan="1" colspan="1">66.3 (63.2‒67.9)</td><td rowspan="1" colspan="1">2.7</td></tr></tbody></table></table-wrap><table-wrap id="T2" position="float" orientation="portrait"><label>Table 2.</label><caption><p>Meristic data of three species of the <italic><tp:taxon-name><tp:taxon-name-part taxon-name-part-type="genus" reg="Lestidiops">Lestidiops</tp:taxon-name-part><tp:taxon-name-part taxon-name-part-type="species" reg="mirabilis">mirabilis</tp:taxon-name-part></tp:taxon-name></italic> species complex. Counts of both sides provided when different. * including four specimens from <xref ref-type="bibr" rid="B8">Harry (1953b)</xref>. <abbrev xmlns:xlink="http://www.w3.org/1999/xlink" xlink:title="gill rakers" id="ABBRID0EAJAG" xlink:type="simple">GR</abbrev> = gill rakers.</p></caption><table id="TID0EH5AG" rules="all"><tbody><tr><th rowspan="2" colspan="1"/><th rowspan="1" colspan="2">
                        <italic>
                          <tp:taxon-name><tp:taxon-name-part taxon-name-part-type="genus" reg="Lestidiops">L.</tp:taxon-name-part><tp:taxon-name-part taxon-name-part-type="species" reg="indopacificus">indopacificus</tp:taxon-name-part></tp:taxon-name>
                        </italic>
                      </th><th rowspan="1" colspan="2">
                        <italic>
                          <tp:taxon-name><tp:taxon-name-part taxon-name-part-type="genus" reg="Lestidiops">L.</tp:taxon-name-part><tp:taxon-name-part taxon-name-part-type="species" reg="extremus">extremus</tp:taxon-name-part></tp:taxon-name>
                        </italic>
                      </th><th rowspan="1" colspan="1">
                        <italic>
                          <tp:taxon-name><tp:taxon-name-part taxon-name-part-type="genus" reg="Lestidiops">L.</tp:taxon-name-part><tp:taxon-name-part taxon-name-part-type="species" reg="mirabilis">mirabilis</tp:taxon-name-part></tp:taxon-name>
                        </italic>
                      </th></tr><tr><th rowspan="1" colspan="2">NMMB-P34421</th><th rowspan="1" colspan="1"><named-content xmlns:xlink="http://www.w3.org/1999/xlink" content-type="dwc:institutional_code" xlink:title="Australian Museum, Sydney, Australia" xlink:href="http://grbio.org/institution/australian-museum" xlink:type="simple">AMS</named-content> I.36462-006</th><th rowspan="1" colspan="1"><named-content xmlns:xlink="http://www.w3.org/1999/xlink" content-type="dwc:institutional_code" xlink:title="South African Institute for Aquatic Biodiversity, Grahamstown, South Africa" xlink:href="http://grbio.org/institution/south-african-institute-aquatic-biodiversity" xlink:type="simple">SAIAB</named-content> 203471</th><th rowspan="1" colspan="1"><italic>n</italic> = 9*</th></tr><tr><td rowspan="1" colspan="1">Dorsal-fin rays</td><td rowspan="1" colspan="1">10</td><td rowspan="1" colspan="1">10</td><td rowspan="1" colspan="1">10</td><td rowspan="1" colspan="1">10</td><td rowspan="1" colspan="1">9‒10</td></tr><tr><td rowspan="1" colspan="1">Anal-fin rays</td><td rowspan="1" colspan="1">30</td><td rowspan="1" colspan="1">30</td><td rowspan="1" colspan="1">31</td><td rowspan="1" colspan="1">30</td><td rowspan="1" colspan="1">28‒30</td></tr><tr><td rowspan="1" colspan="1">Pectoral-fin rays</td><td rowspan="1" colspan="1">14</td><td rowspan="1" colspan="1">13</td><td rowspan="1" colspan="1">12</td><td rowspan="1" colspan="1">13</td><td rowspan="1" colspan="1">12‒14</td></tr><tr><td rowspan="1" colspan="1">Pelvic-fin rays</td><td rowspan="1" colspan="1">10</td><td rowspan="1" colspan="1">10</td><td rowspan="1" colspan="1">10</td><td rowspan="1" colspan="1">10</td><td rowspan="1" colspan="1">9‒10</td></tr><tr><td rowspan="1" colspan="1">
                        <abbrev xmlns:xlink="http://www.w3.org/1999/xlink" xlink:title="numbers of lateral-line scales before VFO, DFO, and AFO" id="ABBRID0EGOAG" xlink:type="simple">PVLL</abbrev>
                      </td><td rowspan="1" colspan="1">33</td><td rowspan="1" colspan="1">33/34</td><td rowspan="1" colspan="1">38</td><td rowspan="1" colspan="1">37</td><td rowspan="1" colspan="1">35‒40</td></tr><tr><td rowspan="1" colspan="1">
                        <abbrev xmlns:xlink="http://www.w3.org/1999/xlink" xlink:title="numbers of lateral-line scales before VFO, DFO, and AFO" id="ABBRID0E5OAG" xlink:type="simple">PDLL</abbrev>
                      </td><td rowspan="1" colspan="1">32</td><td rowspan="1" colspan="1">32/33</td><td rowspan="1" colspan="1">34</td><td rowspan="1" colspan="1">32</td><td rowspan="1" colspan="1">36‒39</td></tr><tr><td rowspan="1" colspan="1">
                        <abbrev xmlns:xlink="http://www.w3.org/1999/xlink" xlink:title="numbers of lateral-line scales before VFO, DFO, and AFO" id="ABBRID0EWPAG" xlink:type="simple">PALL</abbrev>
                      </td><td rowspan="1" colspan="1">47</td><td rowspan="1" colspan="1">48</td><td rowspan="1" colspan="1">51</td><td rowspan="1" colspan="1">50</td><td rowspan="1" colspan="1">51‒56</td></tr><tr><td rowspan="1" colspan="1"><abbrev xmlns:xlink="http://www.w3.org/1999/xlink" xlink:title="total number of lateral-line scales, including large and small scales" id="ABBRID0EOQAG" xlink:type="simple">TLL</abbrev> (large)</td><td rowspan="1" colspan="1">58/60</td><td rowspan="1" colspan="1">59/61</td><td rowspan="1" colspan="1">63</td><td rowspan="1" colspan="1">63/62</td><td rowspan="1" colspan="1">63‒67</td></tr><tr><td rowspan="1" colspan="1"><abbrev xmlns:xlink="http://www.w3.org/1999/xlink" xlink:title="total number of lateral-line scales, including large and small scales" id="ABBRID0EGRAG" xlink:type="simple">TLL</abbrev> (small)</td><td rowspan="1" colspan="1">9/6</td><td rowspan="1" colspan="1">7/9</td><td rowspan="1" colspan="1">8</td><td rowspan="1" colspan="1">5/7</td><td rowspan="1" colspan="1">8‒22</td></tr><tr><td rowspan="1" colspan="1">
                        <abbrev xmlns:xlink="http://www.w3.org/1999/xlink" xlink:title="total number of lateral-line scales, including large and small scales" id="ABBRID0E5RAG" xlink:type="simple">TLL</abbrev>
                      </td><td rowspan="1" colspan="1">67/66</td><td rowspan="1" colspan="1">66/70</td><td rowspan="1" colspan="1">71</td><td rowspan="1" colspan="1">68/69</td><td rowspan="1" colspan="1">73‒85</td></tr><tr><td rowspan="1" colspan="1">
                        <abbrev xmlns:xlink="http://www.w3.org/1999/xlink" xlink:title="numbers of prehaemal, caudal, and total vertebrae" id="ABBRID0EWSAG" xlink:type="simple">PHV</abbrev>
                      </td><td rowspan="1" colspan="1">34</td><td rowspan="1" colspan="1">35</td><td rowspan="1" colspan="1">41</td><td rowspan="1" colspan="1">41</td><td rowspan="1" colspan="1">36‒42</td></tr><tr><td rowspan="1" colspan="1">
                        <abbrev xmlns:xlink="http://www.w3.org/1999/xlink" xlink:title="numbers of prehaemal, caudal, and total vertebrae" id="ABBRID0EOTAG" xlink:type="simple">CV</abbrev>
                      </td><td rowspan="1" colspan="1">44</td><td rowspan="1" colspan="1">45</td><td rowspan="1" colspan="1">39</td><td rowspan="1" colspan="1">40</td><td rowspan="1" colspan="1">43‒45</td></tr><tr><td rowspan="1" colspan="1">
                        <abbrev xmlns:xlink="http://www.w3.org/1999/xlink" xlink:title="numbers of vertebrae before VFO, DFO, and AFO" id="ABBRID0EGUAG" xlink:type="simple">PVV</abbrev>
                      </td><td rowspan="1" colspan="1">33</td><td rowspan="1" colspan="1">34</td><td rowspan="1" colspan="1">38</td><td rowspan="1" colspan="1">38</td><td rowspan="1" colspan="1">36‒39</td></tr><tr><td rowspan="1" colspan="1">
                        <abbrev xmlns:xlink="http://www.w3.org/1999/xlink" xlink:title="numbers of vertebrae before VFO, DFO, and AFO" id="ABBRID0E5UAG" xlink:type="simple">PDV</abbrev>
                      </td><td rowspan="1" colspan="1">32</td><td rowspan="1" colspan="1">33</td><td rowspan="1" colspan="1">33</td><td rowspan="1" colspan="1">32</td><td rowspan="1" colspan="1">35‒38</td></tr><tr><td rowspan="1" colspan="1">
                        <abbrev xmlns:xlink="http://www.w3.org/1999/xlink" xlink:title="numbers of vertebrae before VFO, DFO, and AFO" id="ABBRID0EWVAG" xlink:type="simple">PAV</abbrev>
                      </td><td rowspan="1" colspan="1">47</td><td rowspan="1" colspan="1">48</td><td rowspan="1" colspan="1">50</td><td rowspan="1" colspan="1">50</td><td rowspan="1" colspan="1">50‒55</td></tr><tr><td rowspan="1" colspan="1">
                        <abbrev xmlns:xlink="http://www.w3.org/1999/xlink" xlink:title="numbers of prehaemal, caudal, and total vertebrae" id="ABBRID0EOWAG" xlink:type="simple">TV</abbrev>
                      </td><td rowspan="1" colspan="1">80</td><td rowspan="1" colspan="1">80</td><td rowspan="1" colspan="1">80</td><td rowspan="1" colspan="1">81</td><td rowspan="1" colspan="1">81‒87</td></tr><tr><td rowspan="1" colspan="1"><abbrev xmlns:xlink="http://www.w3.org/1999/xlink" xlink:title="gill rakers" id="ABBRID0EGXAG" xlink:type="simple">GR</abbrev>, epibranchial</td><td rowspan="1" colspan="1">8</td><td rowspan="1" colspan="1">11</td><td rowspan="1" colspan="1">9</td><td rowspan="1" colspan="1">9</td><td rowspan="1" colspan="1">10‒15</td></tr><tr><td rowspan="1" colspan="1"><abbrev xmlns:xlink="http://www.w3.org/1999/xlink" xlink:title="gill rakers" id="ABBRID0E5XAG" xlink:type="simple">GR</abbrev>, ceratobranchial</td><td rowspan="1" colspan="1">21</td><td rowspan="1" colspan="1">21</td><td rowspan="1" colspan="1">15</td><td rowspan="1" colspan="1">16</td><td rowspan="1" colspan="1">20‒26</td></tr><tr><td rowspan="1" colspan="1"><abbrev xmlns:xlink="http://www.w3.org/1999/xlink" xlink:title="gill rakers" id="ABBRID0EWYAG" xlink:type="simple">GR</abbrev>, hypobranchial</td><td rowspan="1" colspan="1">13</td><td rowspan="1" colspan="1">12</td><td rowspan="1" colspan="1">10</td><td rowspan="1" colspan="1">9</td><td rowspan="1" colspan="1">12‒25</td></tr><tr><td rowspan="1" colspan="1">Total <abbrev xmlns:xlink="http://www.w3.org/1999/xlink" xlink:title="gill rakers" id="ABBRID0EOZAG" xlink:type="simple">GR</abbrev></td><td rowspan="1" colspan="1">42</td><td rowspan="1" colspan="1">44</td><td rowspan="1" colspan="1">34</td><td rowspan="1" colspan="1">34</td><td rowspan="1" colspan="1">44‒61</td></tr></tbody></table></table-wrap></tp:treatment-sec><ref-list><ref id="B8"><mixed-citation xmlns:xlink="http://www.w3.org/1999/xlink" xlink:type="simple"><person-group><name name-style="western"><surname>Harry</surname><given-names>RR</given-names></name></person-group> (<year>1953b</year>) <article-title>Studies on the bathypelagic fishes of the family <tp:taxon-name><tp:taxon-name-part taxon-name-part-type="family">Paralepididae</tp:taxon-name-part></tp:taxon-name> (order Iniomi). 2. A revision of the North Pacific species. Proceedings.</article-title><source>Academy of Natural Sciences of Philadelphia</source><volume>105</volume>: <fpage>169</fpage>–<lpage>230</lpage>.</mixed-citation></ref><ref id="B7"><mixed-citation xmlns:xlink="http://www.w3.org/1999/xlink" xlink:type="simple"><person-group><name name-style="western"><surname>Harry</surname><given-names>RR</given-names></name></person-group> (<year>1953a</year>) <article-title>Studies on the bathypelagic fishes of the family <tp:taxon-name><tp:taxon-name-part taxon-name-part-type="family">Paralepididae</tp:taxon-name-part></tp:taxon-name>. 1. Survey of the genera.</article-title><source>Pacific Science</source><volume>7</volume>(<issue>2</issue>): <fpage>219</fpage>–<lpage>249</lpage>.</mixed-citation></ref><ref id="B22"><mixed-citation xmlns:xlink="http://www.w3.org/1999/xlink" xlink:type="simple"><person-group><name name-style="western"><surname>Rofen</surname><given-names>RR</given-names></name></person-group> (<year>1966</year>) <article-title>Family <tp:taxon-name><tp:taxon-name-part taxon-name-part-type="family">Paralepididae</tp:taxon-name-part></tp:taxon-name>.</article-title> In: <person-group><name name-style="western"><surname>Mead</surname><given-names>GW</given-names></name><name name-style="western"><surname>Bigelow</surname><given-names>HB</given-names></name><name name-style="western"><surname>Olsen</surname><given-names>YH</given-names></name><name name-style="western"><surname>Breder</surname><given-names>CM</given-names></name><name name-style="western"><surname>Schroeder</surname><given-names>WC</given-names></name><name name-style="western"><surname>Cohen</surname><given-names>DM</given-names></name><name name-style="western"><surname>Schultz</surname><given-names>LP</given-names></name><name name-style="western"><surname>Merriman</surname><given-names>D</given-names></name><name name-style="western"><surname>Tee-Van</surname><given-names>J</given-names></name></person-group> (<role>Eds</role>) <issue-title>Memoirs, Sears Foundation of Marine Research.</issue-title><source>No. I. Fishes of the Western North Atlantic. Part 5. Yale University, New Haven</source>, <fpage>205</fpage>–<lpage>461</lpage>.</mixed-citation></ref><ref id="B19"><mixed-citation xmlns:xlink="http://www.w3.org/1999/xlink" xlink:type="simple"><person-group><name name-style="western"><surname>Post</surname><given-names>A</given-names></name></person-group> (<year>1972</year>) <article-title>Catalogue of type-specimens and designation of lectotypes of the fish-family <tp:taxon-name><tp:taxon-name-part taxon-name-part-type="family">Paralepididae</tp:taxon-name-part></tp:taxon-name> (<tp:taxon-name><tp:taxon-name-part taxon-name-part-type="superclass">Osteichthyes</tp:taxon-name-part></tp:taxon-name>, Myctophoidei).</article-title><source>Archiv für Fischereiwissenschaft</source><volume>23</volume>(<issue>2</issue>): <fpage>136</fpage>–<lpage>165</lpage>.</mixed-citation></ref><ref id="B23"><mixed-citation xmlns:xlink="http://www.w3.org/1999/xlink" xlink:type="simple"><person-group><name name-style="western"><surname>Uyeno</surname><given-names>T</given-names></name><name name-style="western"><surname>Matsuura</surname><given-names>K</given-names></name><name name-style="western"><surname>Fujii</surname><given-names>E [Eds]</given-names></name></person-group> (<year>1983</year>) Fishes Trawled off Suriname and French Guiana. Japan Marine Fishery Resource Research Center, 519 pp. [In Japanese and English]</mixed-citation></ref><ref id="B5"><mixed-citation xmlns:xlink="http://www.w3.org/1999/xlink" xlink:type="simple"><person-group><name name-style="western"><surname>Gloerfelt-Tarp</surname><given-names>T</given-names></name><name name-style="western"><surname>Kailola</surname><given-names>PJ</given-names></name></person-group> (<year>1984</year>) <source>Trawled Fishes of Southern Indonesia and Northwestern Australia.</source><publisher-name>Australian Development Assistance Bureau</publisher-name>, <publisher-loc>Sydney</publisher-loc>, <size units="page">406 pp</size>.</mixed-citation></ref><ref id="B17"><mixed-citation xmlns:xlink="http://www.w3.org/1999/xlink" xlink:type="simple"><person-group><name name-style="western"><surname>Nakabo</surname><given-names>T [Ed.]</given-names></name></person-group> (<year>2000</year>) <source>Fishes of Japan with Pictorial Keys to the Species (2<sup>nd</sup> Edn.) (Vol. 1).</source><publisher-name>Tokai University Press</publisher-name>, <publisher-loc>Tokyo</publisher-loc>, <size units="page">866 pp</size>. [In Japanese]</mixed-citation></ref><ref id="B11"><mixed-citation xmlns:xlink="http://www.w3.org/1999/xlink" xlink:type="simple"><person-group><name name-style="western"><surname>Ho</surname><given-names>HC</given-names></name><name name-style="western"><surname>Huang</surname><given-names>CH</given-names></name></person-group> (<year>2022</year>) <article-title>First adult record of the barracudina <italic><tp:taxon-name><tp:taxon-name-part taxon-name-part-type="genus">Lestidiops</tp:taxon-name-part><tp:taxon-name-part taxon-name-part-type="species">extremus</tp:taxon-name-part></tp:taxon-name></italic> (Ege, 1953), based on a specimen from the Philippines (<tp:taxon-name><tp:taxon-name-part taxon-name-part-type="subclass">Teleostei</tp:taxon-name-part></tp:taxon-name>: <tp:taxon-name><tp:taxon-name-part taxon-name-part-type="family">Paralepididae</tp:taxon-name-part></tp:taxon-name>).</article-title><source>Zootaxa</source><volume>5195</volume>(<issue>6</issue>): <fpage>579</fpage>–<lpage>584</lpage>. <ext-link xlink:href="10.11646/zootaxa.5195.6.6" ext-link-type="doi" xlink:type="simple">https://doi.org/10.11646/zootaxa.5195.6.6</ext-link></mixed-citation></ref><ref id="B3"><mixed-citation xmlns:xlink="http://www.w3.org/1999/xlink" xlink:type="simple"><person-group><name name-style="western"><surname>Ege</surname><given-names>V</given-names></name></person-group> (<year>1953</year>) <article-title><tp:taxon-name><tp:taxon-name-part taxon-name-part-type="family">Paralepididae</tp:taxon-name-part></tp:taxon-name> I. (<italic><tp:taxon-name><tp:taxon-name-part taxon-name-part-type="genus">Paralepis</tp:taxon-name-part></tp:taxon-name></italic> and <italic><tp:taxon-name><tp:taxon-name-part taxon-name-part-type="genus">Lestidium</tp:taxon-name-part></tp:taxon-name></italic>).</article-title><source>Dana-Report</source><volume>40</volume>: <fpage>1</fpage>–<lpage>184</lpage>.</mixed-citation></ref><ref id="B12"><mixed-citation xmlns:xlink="http://www.w3.org/1999/xlink" xlink:type="simple"><person-group><name name-style="western"><surname>Ho</surname><given-names>HC</given-names></name><name name-style="western"><surname>Tsia</surname><given-names>SY</given-names></name><name name-style="western"><surname>Li</surname><given-names>HH</given-names></name></person-group> (<year>2019a</year>) <article-title>The barracudina genera <italic><tp:taxon-name><tp:taxon-name-part taxon-name-part-type="genus">Lestidium</tp:taxon-name-part></tp:taxon-name></italic> and <italic><tp:taxon-name><tp:taxon-name-part taxon-name-part-type="genus">Lestrolepis</tp:taxon-name-part></tp:taxon-name></italic> of Taiwan, with descriptions of two new species (<tp:taxon-name><tp:taxon-name-part taxon-name-part-type="order">Aulopiformes</tp:taxon-name-part></tp:taxon-name>: <tp:taxon-name><tp:taxon-name-part taxon-name-part-type="family">Paralepididae</tp:taxon-name-part></tp:taxon-name>).</article-title><source>Zootaxa</source><volume>4702</volume>(<issue>1</issue>): <fpage>114</fpage>–<lpage>139</lpage>. <ext-link xlink:href="10.11646/zootaxa.4702.1.16" ext-link-type="doi" xlink:type="simple">https://doi.org/10.11646/zootaxa.4702.1.16</ext-link></mixed-citation></ref><ref id="B21"><mixed-citation xmlns:xlink="http://www.w3.org/1999/xlink" xlink:type="simple"><person-group><name name-style="western"><surname>Roberts</surname><given-names>CD</given-names></name><name name-style="western"><surname>Stewart</surname><given-names>AL</given-names></name><name name-style="western"><surname>Struthers</surname><given-names>CD [Eds]</given-names></name></person-group> (<year>2015</year>) The Fishes of New Zealand (Vol. 3). Systematic Accounts. Te Papa Press, Wellington, 577–1152.</mixed-citation></ref></ref-list></tp:taxon-treatment>
