# Supplementary material for: ﻿Adult morphology and redescription of Lestidiopsindopacificus (Ege, 1953), with comments on the features of related species (Teleostei, Aulopiformes, Paralepididae)
Source: Zookeys. 2023 May 4;1160:109–24. doi: 10.3897/zookeys.1160.103110 (PMC10176097; doi:10.3897/zookeys.1160.103110)
Supplement: XML Treatment for Lestidiops extremus [file zookeys.1160.103110-treatment3.xml]

<!DOCTYPE tp:taxon-treatment
  PUBLIC "-//TaxonX//DTD Taxonomic Treatment Publishing DTD v0 20100105//EN" "tax-treatment-NSO.dtd">
<tp:taxon-treatment xmlns:tp="http://www.plazi.org/taxpub"><tp:treatment-meta><kwd-group><label>Taxon classification</label><kwd>
                  <named-content content-type="kingdom">Animalia</named-content>
                </kwd><kwd>
                  <named-content content-type="order">Aulopiformes</named-content>
                </kwd><kwd>
                  <named-content content-type="family">Paralepididae</named-content>
                </kwd></kwd-group><mixed-citation publication-type="journal"><person-group><name><surname>Ho</surname><given-names>Hsuan-Ching</given-names></name><name><surname>Lin</surname><given-names>Tzu-Yung</given-names></name></person-group><article-title>﻿Adult morphology and redescription of <italic><tp:taxon-name><tp:taxon-name-part taxon-name-part-type="genus" reg="Lestidiops">Lestidiops</tp:taxon-name-part><tp:taxon-name-part taxon-name-part-type="species" reg="indopacificus">indopacificus</tp:taxon-name-part></tp:taxon-name></italic> (Ege, 1953), with comments on the features of related species (<tp:taxon-name><tp:taxon-name-part taxon-name-part-type="subclass">Teleostei</tp:taxon-name-part></tp:taxon-name>, <tp:taxon-name><tp:taxon-name-part taxon-name-part-type="order">Aulopiformes</tp:taxon-name-part></tp:taxon-name>, <tp:taxon-name><tp:taxon-name-part taxon-name-part-type="family">Paralepididae</tp:taxon-name-part></tp:taxon-name>)</article-title><source>Zookeys</source><day>04</day><month>05</month><year>2023</year><volume>1160</volume><fpage>109</fpage><lpage>124</lpage><pub-id pub-id-type="doi">10.3897/zookeys.1160.103110</pub-id></mixed-citation></tp:treatment-meta><tp:nomenclature><label>﻿</label><tp:taxon-name>
                <object-id xmlns:xlink="http://www.w3.org/1999/xlink" content-type="arpha" xlink:type="simple">9F6B6C17-4AC7-573F-9252-D2370625131C</object-id>
                <tp:taxon-name-part taxon-name-part-type="genus" reg="Lestidiops">Lestidiops</tp:taxon-name-part>
                <tp:taxon-name-part taxon-name-part-type="species" reg="extremus">extremus</tp:taxon-name-part>
              </tp:taxon-name><tp:taxon-authority>(Ege, 1953)</tp:taxon-authority><xref ref-type="fig" rid="F3">Fig. 3B</xref><xref ref-type="table" rid="T1">; Tables 1</xref><xref ref-type="table" rid="T2">, 2 English name: Extreme lightless barracudina</xref><tp:nomenclature-citation-list><tp:nomenclature-citation><tp:taxon-name>
                    <tp:taxon-name-part taxon-name-part-type="genus" reg="Lestidium">Lestidium</tp:taxon-name-part>
                    <tp:taxon-name-part taxon-name-part-type="species" reg="extremum">extremum</tp:taxon-name-part>
                  </tp:taxon-name><comment>Ege, 1953: 136, fig. 29 (type locality: Molucca Passage, <named-content xmlns:xlink="http://www.w3.org/1999/xlink" content-type="dwc:verbatimCoordinates" xlink:type="simple"><named-content content-type="geo-json" specific-use="{&#34;type&#34;:&#34;Point&#34;,&#34;coordinates&#34;:[132.866667,-0.300000]}" id="NCID0EOPBG" xlink:type="simple">0°18'S, 132°52'E</named-content></named-content> [West Papua, Indonesia], ca 100 m depth). <xref ref-type="bibr" rid="B22">Rofen 1966</xref>: 301 (listed). <xref ref-type="bibr" rid="B19">Post 1972</xref>: 147 (type catalog; in <tp:taxon-name><tp:taxon-name-part taxon-name-part-type="genus" reg="Lestidiops">Lestidiops</tp:taxon-name-part></tp:taxon-name>, but possibly referable to <tp:taxon-name><tp:taxon-name-part taxon-name-part-type="genus" reg="Uncisudis">Uncisudis</tp:taxon-name-part></tp:taxon-name>).</comment></tp:nomenclature-citation><tp:nomenclature-citation><tp:taxon-name>
                    <tp:taxon-name-part taxon-name-part-type="genus" reg="Lestidiops">Lestidiops</tp:taxon-name-part>
                    <tp:taxon-name-part taxon-name-part-type="species" reg="extremus">extremus</tp:taxon-name-part>
                  </tp:taxon-name><comment>(Ege, 1953): <xref ref-type="bibr" rid="B4">Fukui and Ozawa 2004</xref>: 293 (list). <xref ref-type="bibr" rid="B11">Ho and Huang 2022</xref>: 580 (redescription, adult).</comment></tp:nomenclature-citation></tp:nomenclature-citation-list></tp:nomenclature><tp:treatment-sec sec-type="material" id="SECID0E3QBG"><title>Material examined.</title><p><bold><italic>Holotype</italic></bold>: <named-content xmlns:xlink="http://www.w3.org/1999/xlink" content-type="dwc:institutional_code" xlink:title="Zoological Museum, Natural History Museum of Denmark, Copenhagen, Denmark" xlink:href="http://grbio.org/institution/zoological-museum-university-copenhagen" xlink:type="simple">ZMUC</named-content> P.2136999 (21.8 mm TL), <named-content xmlns:xlink="http://www.w3.org/1999/xlink" content-type="dwc:verbatimCoordinates" xlink:type="simple"><named-content content-type="geo-json" specific-use="{&#34;type&#34;:&#34;Point&#34;,&#34;coordinates&#34;:[132.866667,-0.300000]}" id="NCID0EPRBG" xlink:type="simple">0°18'S, 132°52'E</named-content></named-content>, West Papua, Indonesia, ca 100 m.</p><p><bold><italic>Non</italic>-<italic>types</italic></bold>: <named-content xmlns:xlink="http://www.w3.org/1999/xlink" content-type="dwc:institutional_code" xlink:title="Australian Museum, Sydney, Australia" xlink:href="http://grbio.org/institution/australian-museum" xlink:type="simple">AMS</named-content> I.36462-006 (1, 190 mm SL), about 80 km northwest off Camarines Norte Province, southeastern Luzon, Philippines, <named-content xmlns:xlink="http://www.w3.org/1999/xlink" content-type="dwc:verbatimCoordinates" xlink:type="simple"><named-content content-type="geo-json" specific-use="{&#34;type&#34;:&#34;Point&#34;,&#34;coordinates&#34;:[123.288333,14.841000]}" id="NCID0EESBG" xlink:type="simple">14°50.46'N, 123°17.30'E</named-content></named-content>‒<named-content xmlns:xlink="http://www.w3.org/1999/xlink" content-type="dwc:verbatimCoordinates" xlink:type="simple"><named-content content-type="geo-json" specific-use="{&#34;type&#34;:&#34;Point&#34;,&#34;coordinates&#34;:[123.372167,14.789167]}" id="NCID0EMSBG" xlink:type="simple">14°47.35'N, 123°22.33'E</named-content></named-content>, otter trawl, 760‒770 m, 27 Sep. 1995 • <named-content xmlns:xlink="http://www.w3.org/1999/xlink" content-type="dwc:institutional_code" xlink:title="South African Institute for Aquatic Biodiversity, Grahamstown, South Africa" xlink:href="http://grbio.org/institution/south-african-institute-aquatic-biodiversity" xlink:type="simple">SAIAB</named-content> 203471 (1, ca. 157), <named-content xmlns:xlink="http://www.w3.org/1999/xlink" content-type="dwc:verbatimCoordinates" xlink:type="simple"><named-content content-type="geo-json" specific-use="{&#34;type&#34;:&#34;Point&#34;,&#34;coordinates&#34;:[96.608333,12.716500]}" id="NCID0EZSBG" xlink:type="simple">12°42'59.4"N, 96°36'30"E</named-content></named-content>, Myanmar, Andaman Sea, 25 May 2015.</p></tp:treatment-sec><tp:treatment-sec sec-type="diagnosis" id="SECID0E5SBG"><title>Diagnosis.</title><p>Species of <italic><tp:taxon-name><tp:taxon-name-part taxon-name-part-type="genus" reg="Lestidiops">Lestidiops</tp:taxon-name-part></tp:taxon-name></italic> with <abbrev xmlns:xlink="http://www.w3.org/1999/xlink" xlink:title="pelvic-fin origin" id="ABBRID0ELTBG" xlink:type="simple">VFO</abbrev> clearly behind <abbrev xmlns:xlink="http://www.w3.org/1999/xlink" xlink:title="dorsal-fin origin" id="ABBRID0EPTBG" xlink:type="simple">DFO</abbrev> and slightly behind posterior end of dorsal-fin base; anus well behind <abbrev xmlns:xlink="http://www.w3.org/1999/xlink" xlink:title="dorsal-fin origin" id="ABBRID0ETTBG" xlink:type="simple">DFO</abbrev>; posterior end of maxilla extending nearly to vertical drawn through anterior margin of eye; lateral-line scales: <abbrev xmlns:xlink="http://www.w3.org/1999/xlink" xlink:title="numbers of lateral-line scales before VFO, DFO, and AFO" id="ABBRID0EXTBG" xlink:type="simple">PVLL</abbrev> 37‒38, <abbrev xmlns:xlink="http://www.w3.org/1999/xlink" xlink:title="numbers of lateral-line scales before VFO, DFO, and AFO" id="ABBRID0E2TBG" xlink:type="simple">PDLL</abbrev> 32‒34, <abbrev xmlns:xlink="http://www.w3.org/1999/xlink" xlink:title="numbers of lateral-line scales before VFO, DFO, and AFO" id="ABBRID0E6TBG" xlink:type="simple">PALL</abbrev> 50‒51, <abbrev xmlns:xlink="http://www.w3.org/1999/xlink" xlink:title="total number of lateral-line scales, including large and small scales" id="ABBRID0EDUBG" xlink:type="simple">TLL</abbrev> 68‒71, including 62‒63 large + 5‒8 small scales; vertebrae: <abbrev xmlns:xlink="http://www.w3.org/1999/xlink" xlink:title="numbers of prehaemal, caudal, and total vertebrae" id="ABBRID0EHUBG" xlink:type="simple">PHV</abbrev> 41, <abbrev xmlns:xlink="http://www.w3.org/1999/xlink" xlink:title="numbers of prehaemal, caudal, and total vertebrae" id="ABBRID0ELUBG" xlink:type="simple">CV</abbrev> 39‒40, <abbrev xmlns:xlink="http://www.w3.org/1999/xlink" xlink:title="numbers of vertebrae before VFO, DFO, and AFO" id="ABBRID0EPUBG" xlink:type="simple">PVV</abbrev> 38, <abbrev xmlns:xlink="http://www.w3.org/1999/xlink" xlink:title="numbers of vertebrae before VFO, DFO, and AFO" id="ABBRID0ETUBG" xlink:type="simple">PDV</abbrev> 32‒33, PAL 50, <abbrev xmlns:xlink="http://www.w3.org/1999/xlink" xlink:title="numbers of prehaemal, caudal, and total vertebrae" id="ABBRID0EXUBG" xlink:type="simple">TV</abbrev> 80‒81; gill rakers 9+25 = 34; anal-fin rays 30‒31. Adults uniformly black; juveniles with dark blotches and broad bands.</p></tp:treatment-sec><tp:treatment-sec sec-type="distribution" id="SECID0E2UBG"><title>Distribution.</title><p>Type series from off West Papua, Indonesia, ca 100 m depth; adults collected from off southeastern Luzon Island, Philippines, at 760‒770 m depth.</p></tp:treatment-sec><tp:treatment-sec sec-type="remarks" id="SECID0EAVBG"><title>Remarks.</title><p>This species was originally described from a type series consisting of three larvae from Indonesia, and the only previously known adult was reported from the Philippines by <xref ref-type="bibr" rid="B11">Ho and Huang (2022)</xref>. This is a very rare species, with only these four specimens and one additional adult from Myanmar known. This Myanmar specimen represents the first record in the eastern Indian Ocean and suggests that <italic><tp:taxon-name><tp:taxon-name-part taxon-name-part-type="genus" reg="Lestidiops">L.</tp:taxon-name-part><tp:taxon-name-part taxon-name-part-type="species" reg="extremus">extremus</tp:taxon-name-part></tp:taxon-name></italic> may have a broader distribution range in the Indo-west Pacific region than has been suspected.</p></tp:treatment-sec><tp:treatment-sec><!--Section generated to contain objects referenced in tp:taxon-treatment.--><fig id="F3" position="float" orientation="portrait"><object-id xmlns:xlink="http://www.w3.org/1999/xlink" content-type="doi" xlink:type="simple">10.3897/zookeys.1160.103110.figure3</object-id><object-id xmlns:xlink="http://www.w3.org/1999/xlink" content-type="arpha" xlink:type="simple">AD935316-8EA0-5EDF-9B21-24D43F46D398</object-id><label>Figure 3.</label><caption><p>Photographs of two <italic><tp:taxon-name><tp:taxon-name-part taxon-name-part-type="genus" reg="Lestidiops">Lestidiops</tp:taxon-name-part></tp:taxon-name></italic> from Myanmar <bold>A</bold><italic><tp:taxon-name><tp:taxon-name-part taxon-name-part-type="genus" reg="Lestidiops">L.</tp:taxon-name-part><tp:taxon-name-part taxon-name-part-type="species" reg="extremus">extremus</tp:taxon-name-part></tp:taxon-name></italic> (Ege, 1953), <named-content xmlns:xlink="http://www.w3.org/1999/xlink" content-type="dwc:institutional_code" xlink:title="South African Institute for Aquatic Biodiversity, Grahamstown, South Africa" xlink:href="http://grbio.org/institution/south-african-institute-aquatic-biodiversity" xlink:type="simple">SAIAB</named-content> 203471, ca 157 mm SL, with bars indicating <abbrev xmlns:xlink="http://www.w3.org/1999/xlink" xlink:title="dorsal-fin origin" id="ABBRID0ELLBG" xlink:type="simple">DFO</abbrev> (upper), <abbrev xmlns:xlink="http://www.w3.org/1999/xlink" xlink:title="pelvic-fin origin" id="ABBRID0EPLBG" xlink:type="simple">VFO</abbrev> (lower left), and <abbrev xmlns:xlink="http://www.w3.org/1999/xlink" xlink:title="anal-fin origin" id="ABBRID0ETLBG" xlink:type="simple">AFO</abbrev> (lower right) <bold>B</bold><italic><tp:taxon-name><tp:taxon-name-part taxon-name-part-type="genus" reg="Lestidiops">L.</tp:taxon-name-part><tp:taxon-name-part taxon-name-part-type="species" reg="mirabilis">mirabilis</tp:taxon-name-part></tp:taxon-name></italic> (Ege, 1933), <named-content xmlns:xlink="http://www.w3.org/1999/xlink" content-type="dwc:institutional_code" xlink:title="South African Institute for Aquatic Biodiversity, Grahamstown, South Africa" xlink:href="http://grbio.org/institution/south-african-institute-aquatic-biodiversity" xlink:type="simple">SAIAB</named-content> 203473, ca 180 mm SL, with bars indicating <abbrev xmlns:xlink="http://www.w3.org/1999/xlink" xlink:title="dorsal-fin origin" id="ABBRID0EJMBG" xlink:type="simple">DFO</abbrev> (upper), <abbrev xmlns:xlink="http://www.w3.org/1999/xlink" xlink:title="pelvic-fin origin" id="ABBRID0ENMBG" xlink:type="simple">VFO</abbrev> (lower right), and <abbrev xmlns:xlink="http://www.w3.org/1999/xlink" xlink:title="anal-fin origin" id="ABBRID0ERMBG" xlink:type="simple">AFO</abbrev> (lower left) <bold>C</bold> head of specimen as in <bold>B</bold>, with arrow pointing to nostrils.</p></caption><graphic xmlns:xlink="http://www.w3.org/1999/xlink" xlink:href="zookeys-1160-109_article-103110__-g003.jpg" position="float" orientation="portrait" xlink:type="simple" id="oo_846270.jpg"><uri content-type="original_file" xlink:type="simple">https://binary.pensoft.net/fig/846270</uri></graphic></fig><table-wrap id="T1" position="float" orientation="portrait"><label>Table 1.</label><caption><p>Morphometric data, as in % SL and % <abbrev xmlns:xlink="http://www.w3.org/1999/xlink" xlink:title="Head length" id="ABBRID0EKTAE" xlink:type="simple">HL</abbrev>, of three species in the <italic><tp:taxon-name><tp:taxon-name-part taxon-name-part-type="genus" reg="Lestidiops">L.</tp:taxon-name-part><tp:taxon-name-part taxon-name-part-type="species" reg="mirabilis">mirabilis</tp:taxon-name-part></tp:taxon-name></italic> complex. * including four specimens from <xref ref-type="bibr" rid="B8">Harry (1953b)</xref>.</p></caption><table id="TID0E3CAG" rules="all"><tbody><tr><th rowspan="2" colspan="1"/><th rowspan="1" colspan="2">
                        <italic>
                          <tp:taxon-name><tp:taxon-name-part taxon-name-part-type="genus" reg="Lestidiops">L.</tp:taxon-name-part><tp:taxon-name-part taxon-name-part-type="species" reg="indopacificus">indopacificus</tp:taxon-name-part></tp:taxon-name>
                        </italic>
                      </th><th rowspan="1" colspan="1">
                        <italic>
                          <tp:taxon-name><tp:taxon-name-part taxon-name-part-type="genus" reg="Lestidiops">L.</tp:taxon-name-part><tp:taxon-name-part taxon-name-part-type="species" reg="extremus">extremus</tp:taxon-name-part></tp:taxon-name>
                        </italic>
                      </th><th rowspan="1" colspan="2">
                        <italic>
                          <tp:taxon-name><tp:taxon-name-part taxon-name-part-type="genus" reg="Lestidiops">L.</tp:taxon-name-part><tp:taxon-name-part taxon-name-part-type="species" reg="mirabilis">mirabilis</tp:taxon-name-part></tp:taxon-name>
                        </italic>
                      </th></tr><tr><th rowspan="1" colspan="2">NMMB-P34421</th><th rowspan="1" colspan="1"><named-content xmlns:xlink="http://www.w3.org/1999/xlink" content-type="dwc:institutional_code" xlink:title="Australian Museum, Sydney, Australia" xlink:href="http://grbio.org/institution/australian-museum" xlink:type="simple">AMS</named-content> I.36462-006</th><th rowspan="1" colspan="2"><italic>n</italic> = 8*</th></tr><tr><td rowspan="1" colspan="1">SL</td><td rowspan="1" colspan="1">195</td><td rowspan="1" colspan="1">173</td><td rowspan="1" colspan="1">190</td><td rowspan="1" colspan="1">131.5‒276</td><td rowspan="1" colspan="1">SD</td></tr><tr><td rowspan="1" colspan="6">In % SL</td></tr><tr><td rowspan="1" colspan="1">Head length (<abbrev xmlns:xlink="http://www.w3.org/1999/xlink" xlink:title="Head length" id="ABBRID0EBXAE" xlink:type="simple">HL</abbrev>)</td><td rowspan="1" colspan="1">24.7</td><td rowspan="1" colspan="1">24.3</td><td rowspan="1" colspan="1">21.4</td><td rowspan="1" colspan="1">24.3 (22.7‒25.6)</td><td rowspan="1" colspan="1">0.9</td></tr><tr><td rowspan="1" colspan="1">Body depth</td><td rowspan="1" colspan="1">7.9</td><td rowspan="1" colspan="1">7.6</td><td rowspan="1" colspan="1">6.8</td><td rowspan="1" colspan="1">7.5 (7.1‒8.0)</td><td rowspan="1" colspan="1">0.4</td></tr><tr><td rowspan="1" colspan="1">Predorsal length</td><td rowspan="1" colspan="1">60.1</td><td rowspan="1" colspan="1">59.8</td><td rowspan="1" colspan="1">57.9</td><td rowspan="1" colspan="1">61.7 (59.9‒63.4)</td><td rowspan="1" colspan="1">1.1</td></tr><tr><td rowspan="1" colspan="1">Prepelvic length</td><td rowspan="1" colspan="1">60.8</td><td rowspan="1" colspan="1">60.7</td><td rowspan="1" colspan="1">63.2</td><td rowspan="1" colspan="1">61.9 (59.8‒63.6)</td><td rowspan="1" colspan="1">1.4</td></tr><tr><td rowspan="1" colspan="1">Preanal length</td><td rowspan="1" colspan="1">75.8</td><td rowspan="1" colspan="1">75.7</td><td rowspan="1" colspan="1">76.1</td><td rowspan="1" colspan="1">78.3 (75.9‒80.1)</td><td rowspan="1" colspan="1">1.2</td></tr><tr><td rowspan="1" colspan="1">
                        <abbrev xmlns:xlink="http://www.w3.org/1999/xlink" xlink:title="horizontal distance between the origins of the pelvic and anal fins" id="ABBRID0EF1AE" xlink:type="simple">V‒A</abbrev>
                      </td><td rowspan="1" colspan="1">15.0</td><td rowspan="1" colspan="1">15.0</td><td rowspan="1" colspan="1">12.9</td><td rowspan="1" colspan="1">16.4 (15.2‒18.5)</td><td rowspan="1" colspan="1">1.1</td></tr><tr><td rowspan="1" colspan="1">
                        <abbrev xmlns:xlink="http://www.w3.org/1999/xlink" xlink:title="horizontal distance between the origins of the dorsal and anal fins" id="ABBRID0E41AE" xlink:type="simple">D‒A</abbrev>
                      </td><td rowspan="1" colspan="1">15.8</td><td rowspan="1" colspan="1">16.0</td><td rowspan="1" colspan="1">18.2</td><td rowspan="1" colspan="1">16.6 (14.5‒17.7)</td><td rowspan="1" colspan="1">1.1</td></tr><tr><td rowspan="1" colspan="1">Eye diameter</td><td rowspan="1" colspan="1">4.0</td><td rowspan="1" colspan="1">4.0</td><td rowspan="1" colspan="1">3.6</td><td rowspan="1" colspan="1">3.4 (3.1‒4.0)</td><td rowspan="1" colspan="1">0.3</td></tr><tr><td rowspan="1" colspan="1">Interorbital width</td><td rowspan="1" colspan="1">2.2</td><td rowspan="1" colspan="1">2.2</td><td rowspan="1" colspan="1">2.6</td><td rowspan="1" colspan="1">2.8 (2.5‒3.0)</td><td rowspan="1" colspan="1">0.2</td></tr><tr><td rowspan="1" colspan="1">Snout length</td><td rowspan="1" colspan="1">14.0</td><td rowspan="1" colspan="1">14.1</td><td rowspan="1" colspan="1">10.7</td><td rowspan="1" colspan="1">13.0 (12.3‒14.4)</td><td rowspan="1" colspan="1">0.7</td></tr><tr><td rowspan="1" colspan="1">Head depth</td><td rowspan="1" colspan="1">6.6</td><td rowspan="1" colspan="1">6.4</td><td rowspan="1" colspan="1">6.2</td><td rowspan="1" colspan="1">6.3 (5.6‒7.0)</td><td rowspan="1" colspan="1">0.6</td></tr><tr><td rowspan="1" colspan="1">Head width</td><td rowspan="1" colspan="1">3.4</td><td rowspan="1" colspan="1">3.5</td><td rowspan="1" colspan="1">–</td><td rowspan="1" colspan="1">3.8 (3.6‒4.1)</td><td rowspan="1" colspan="1">0.2</td></tr><tr><td rowspan="1" colspan="1">Upper jaw</td><td rowspan="1" colspan="1">12.1</td><td rowspan="1" colspan="1">12.1</td><td rowspan="1" colspan="1">10.4</td><td rowspan="1" colspan="1">12.4 (11.8‒13.1)</td><td rowspan="1" colspan="1">0.4</td></tr><tr><td rowspan="1" colspan="1">Lower jaw</td><td rowspan="1" colspan="1">16.2</td><td rowspan="1" colspan="1">16.9</td><td rowspan="1" colspan="1">13.6</td><td rowspan="1" colspan="1">16.2 (15.1‒17.3)</td><td rowspan="1" colspan="1">1.0</td></tr><tr><td rowspan="1" colspan="1">Pectoral-fin length</td><td rowspan="1" colspan="1">–</td><td rowspan="1" colspan="1">–</td><td rowspan="1" colspan="1">9.5</td><td rowspan="1" colspan="1">10.3 (8.3‒11.8)</td><td rowspan="1" colspan="1">1.1</td></tr><tr><td rowspan="1" colspan="1">Anal-fin base</td><td rowspan="1" colspan="1">17.5</td><td rowspan="1" colspan="1">17.7</td><td rowspan="1" colspan="1">17.9</td><td rowspan="1" colspan="1">15.5 (14.7‒16.3)</td><td rowspan="1" colspan="1">0.6</td></tr><tr><td rowspan="1" colspan="1">Dorsal-fin base</td><td rowspan="1" colspan="1">3.5</td><td rowspan="1" colspan="1">3.3</td><td rowspan="1" colspan="1">3.9</td><td rowspan="1" colspan="1">3.7 (3.4‒4.1)</td><td rowspan="1" colspan="1">0.3</td></tr><tr><td rowspan="1" colspan="1">Pre-nostril length</td><td rowspan="1" colspan="1">11.6</td><td rowspan="1" colspan="1">11.6</td><td rowspan="1" colspan="1">8.1</td><td rowspan="1" colspan="1">10.4 (10.2‒10.6)</td><td rowspan="1" colspan="1">0.3</td></tr><tr><td rowspan="1" colspan="1">Caudal peduncle depth</td><td rowspan="1" colspan="1">2.3</td><td rowspan="1" colspan="1">2.4</td><td rowspan="1" colspan="1">–</td><td rowspan="1" colspan="1">2.6 (2.4‒2.8)</td><td rowspan="1" colspan="1">0.2</td></tr><tr><td rowspan="1" colspan="1">Caudal peduncle length</td><td rowspan="1" colspan="1">6.1</td><td rowspan="1" colspan="1">6.6</td><td rowspan="1" colspan="1">5.6</td><td rowspan="1" colspan="1">4.3 (3.5‒5.2)</td><td rowspan="1" colspan="1">1.2</td></tr><tr><td rowspan="1" colspan="6">In % <abbrev xmlns:xlink="http://www.w3.org/1999/xlink" xlink:title="Head length" id="ABBRID0ENDAG" xlink:type="simple">HL</abbrev></td></tr><tr><td rowspan="1" colspan="1">Pectoral-fin length</td><td rowspan="1" colspan="1">–</td><td rowspan="1" colspan="1">–</td><td rowspan="1" colspan="1">44.2</td><td rowspan="1" colspan="1">42.2 (34.3‒47.1)</td><td rowspan="1" colspan="1">4.6</td></tr><tr><td rowspan="1" colspan="1">Eye diameter</td><td rowspan="1" colspan="1">16.2</td><td rowspan="1" colspan="1">16.6</td><td rowspan="1" colspan="1">17.0</td><td rowspan="1" colspan="1">14.0 (13.0‒15.6)</td><td rowspan="1" colspan="1">0.9</td></tr><tr><td rowspan="1" colspan="1">Interorbital width</td><td rowspan="1" colspan="1">8.9</td><td rowspan="1" colspan="1">9.0</td><td rowspan="1" colspan="1">12.3</td><td rowspan="1" colspan="1">11.2 (9.9‒12.7)</td><td rowspan="1" colspan="1">1.0</td></tr><tr><td rowspan="1" colspan="1">Snout length</td><td rowspan="1" colspan="1">56.6</td><td rowspan="1" colspan="1">58.0</td><td rowspan="1" colspan="1">50.1</td><td rowspan="1" colspan="1">53.1 (49.0‒56.2)</td><td rowspan="1" colspan="1">2.4</td></tr><tr><td rowspan="1" colspan="1">Head depth</td><td rowspan="1" colspan="1">26.8</td><td rowspan="1" colspan="1">26.1</td><td rowspan="1" colspan="1">28.7</td><td rowspan="1" colspan="1">26.4 (25.1‒27.6)</td><td rowspan="1" colspan="1">1.2</td></tr><tr><td rowspan="1" colspan="1">Pre-nostril length</td><td rowspan="1" colspan="1">47.1</td><td rowspan="1" colspan="1">47.5</td><td rowspan="1" colspan="1">37.8</td><td rowspan="1" colspan="1">41.5</td><td rowspan="1" colspan="1">–</td></tr><tr><td rowspan="1" colspan="1">Upper jaw</td><td rowspan="1" colspan="1">49.0</td><td rowspan="1" colspan="1">49.6</td><td rowspan="1" colspan="1">48.4</td><td rowspan="1" colspan="1">50.7 (49.4‒52.2)</td><td rowspan="1" colspan="1">1.1</td></tr><tr><td rowspan="1" colspan="1">Lower jaw</td><td rowspan="1" colspan="1">65.4</td><td rowspan="1" colspan="1">69.4</td><td rowspan="1" colspan="1">63.6</td><td rowspan="1" colspan="1">66.3 (63.2‒67.9)</td><td rowspan="1" colspan="1">2.7</td></tr></tbody></table></table-wrap><table-wrap id="T2" position="float" orientation="portrait"><label>Table 2.</label><caption><p>Meristic data of three species of the <italic><tp:taxon-name><tp:taxon-name-part taxon-name-part-type="genus" reg="Lestidiops">Lestidiops</tp:taxon-name-part><tp:taxon-name-part taxon-name-part-type="species" reg="mirabilis">mirabilis</tp:taxon-name-part></tp:taxon-name></italic> species complex. Counts of both sides provided when different. * including four specimens from <xref ref-type="bibr" rid="B8">Harry (1953b)</xref>. <abbrev xmlns:xlink="http://www.w3.org/1999/xlink" xlink:title="gill rakers" id="ABBRID0EAJAG" xlink:type="simple">GR</abbrev> = gill rakers.</p></caption><table id="TID0EH5AG" rules="all"><tbody><tr><th rowspan="2" colspan="1"/><th rowspan="1" colspan="2">
                        <italic>
                          <tp:taxon-name><tp:taxon-name-part taxon-name-part-type="genus" reg="Lestidiops">L.</tp:taxon-name-part><tp:taxon-name-part taxon-name-part-type="species" reg="indopacificus">indopacificus</tp:taxon-name-part></tp:taxon-name>
                        </italic>
                      </th><th rowspan="1" colspan="2">
                        <italic>
                          <tp:taxon-name><tp:taxon-name-part taxon-name-part-type="genus" reg="Lestidiops">L.</tp:taxon-name-part><tp:taxon-name-part taxon-name-part-type="species" reg="extremus">extremus</tp:taxon-name-part></tp:taxon-name>
                        </italic>
                      </th><th rowspan="1" colspan="1">
                        <italic>
                          <tp:taxon-name><tp:taxon-name-part taxon-name-part-type="genus" reg="Lestidiops">L.</tp:taxon-name-part><tp:taxon-name-part taxon-name-part-type="species" reg="mirabilis">mirabilis</tp:taxon-name-part></tp:taxon-name>
                        </italic>
                      </th></tr><tr><th rowspan="1" colspan="2">NMMB-P34421</th><th rowspan="1" colspan="1"><named-content xmlns:xlink="http://www.w3.org/1999/xlink" content-type="dwc:institutional_code" xlink:title="Australian Museum, Sydney, Australia" xlink:href="http://grbio.org/institution/australian-museum" xlink:type="simple">AMS</named-content> I.36462-006</th><th rowspan="1" colspan="1"><named-content xmlns:xlink="http://www.w3.org/1999/xlink" content-type="dwc:institutional_code" xlink:title="South African Institute for Aquatic Biodiversity, Grahamstown, South Africa" xlink:href="http://grbio.org/institution/south-african-institute-aquatic-biodiversity" xlink:type="simple">SAIAB</named-content> 203471</th><th rowspan="1" colspan="1"><italic>n</italic> = 9*</th></tr><tr><td rowspan="1" colspan="1">Dorsal-fin rays</td><td rowspan="1" colspan="1">10</td><td rowspan="1" colspan="1">10</td><td rowspan="1" colspan="1">10</td><td rowspan="1" colspan="1">10</td><td rowspan="1" colspan="1">9‒10</td></tr><tr><td rowspan="1" colspan="1">Anal-fin rays</td><td rowspan="1" colspan="1">30</td><td rowspan="1" colspan="1">30</td><td rowspan="1" colspan="1">31</td><td rowspan="1" colspan="1">30</td><td rowspan="1" colspan="1">28‒30</td></tr><tr><td rowspan="1" colspan="1">Pectoral-fin rays</td><td rowspan="1" colspan="1">14</td><td rowspan="1" colspan="1">13</td><td rowspan="1" colspan="1">12</td><td rowspan="1" colspan="1">13</td><td rowspan="1" colspan="1">12‒14</td></tr><tr><td rowspan="1" colspan="1">Pelvic-fin rays</td><td rowspan="1" colspan="1">10</td><td rowspan="1" colspan="1">10</td><td rowspan="1" colspan="1">10</td><td rowspan="1" colspan="1">10</td><td rowspan="1" colspan="1">9‒10</td></tr><tr><td rowspan="1" colspan="1">
                        <abbrev xmlns:xlink="http://www.w3.org/1999/xlink" xlink:title="numbers of lateral-line scales before VFO, DFO, and AFO" id="ABBRID0EGOAG" xlink:type="simple">PVLL</abbrev>
                      </td><td rowspan="1" colspan="1">33</td><td rowspan="1" colspan="1">33/34</td><td rowspan="1" colspan="1">38</td><td rowspan="1" colspan="1">37</td><td rowspan="1" colspan="1">35‒40</td></tr><tr><td rowspan="1" colspan="1">
                        <abbrev xmlns:xlink="http://www.w3.org/1999/xlink" xlink:title="numbers of lateral-line scales before VFO, DFO, and AFO" id="ABBRID0E5OAG" xlink:type="simple">PDLL</abbrev>
                      </td><td rowspan="1" colspan="1">32</td><td rowspan="1" colspan="1">32/33</td><td rowspan="1" colspan="1">34</td><td rowspan="1" colspan="1">32</td><td rowspan="1" colspan="1">36‒39</td></tr><tr><td rowspan="1" colspan="1">
                        <abbrev xmlns:xlink="http://www.w3.org/1999/xlink" xlink:title="numbers of lateral-line scales before VFO, DFO, and AFO" id="ABBRID0EWPAG" xlink:type="simple">PALL</abbrev>
                      </td><td rowspan="1" colspan="1">47</td><td rowspan="1" colspan="1">48</td><td rowspan="1" colspan="1">51</td><td rowspan="1" colspan="1">50</td><td rowspan="1" colspan="1">51‒56</td></tr><tr><td rowspan="1" colspan="1"><abbrev xmlns:xlink="http://www.w3.org/1999/xlink" xlink:title="total number of lateral-line scales, including large and small scales" id="ABBRID0EOQAG" xlink:type="simple">TLL</abbrev> (large)</td><td rowspan="1" colspan="1">58/60</td><td rowspan="1" colspan="1">59/61</td><td rowspan="1" colspan="1">63</td><td rowspan="1" colspan="1">63/62</td><td rowspan="1" colspan="1">63‒67</td></tr><tr><td rowspan="1" colspan="1"><abbrev xmlns:xlink="http://www.w3.org/1999/xlink" xlink:title="total number of lateral-line scales, including large and small scales" id="ABBRID0EGRAG" xlink:type="simple">TLL</abbrev> (small)</td><td rowspan="1" colspan="1">9/6</td><td rowspan="1" colspan="1">7/9</td><td rowspan="1" colspan="1">8</td><td rowspan="1" colspan="1">5/7</td><td rowspan="1" colspan="1">8‒22</td></tr><tr><td rowspan="1" colspan="1">
                        <abbrev xmlns:xlink="http://www.w3.org/1999/xlink" xlink:title="total number of lateral-line scales, including large and small scales" id="ABBRID0E5RAG" xlink:type="simple">TLL</abbrev>
                      </td><td rowspan="1" colspan="1">67/66</td><td rowspan="1" colspan="1">66/70</td><td rowspan="1" colspan="1">71</td><td rowspan="1" colspan="1">68/69</td><td rowspan="1" colspan="1">73‒85</td></tr><tr><td rowspan="1" colspan="1">
                        <abbrev xmlns:xlink="http://www.w3.org/1999/xlink" xlink:title="numbers of prehaemal, caudal, and total vertebrae" id="ABBRID0EWSAG" xlink:type="simple">PHV</abbrev>
                      </td><td rowspan="1" colspan="1">34</td><td rowspan="1" colspan="1">35</td><td rowspan="1" colspan="1">41</td><td rowspan="1" colspan="1">41</td><td rowspan="1" colspan="1">36‒42</td></tr><tr><td rowspan="1" colspan="1">
                        <abbrev xmlns:xlink="http://www.w3.org/1999/xlink" xlink:title="numbers of prehaemal, caudal, and total vertebrae" id="ABBRID0EOTAG" xlink:type="simple">CV</abbrev>
                      </td><td rowspan="1" colspan="1">44</td><td rowspan="1" colspan="1">45</td><td rowspan="1" colspan="1">39</td><td rowspan="1" colspan="1">40</td><td rowspan="1" colspan="1">43‒45</td></tr><tr><td rowspan="1" colspan="1">
                        <abbrev xmlns:xlink="http://www.w3.org/1999/xlink" xlink:title="numbers of vertebrae before VFO, DFO, and AFO" id="ABBRID0EGUAG" xlink:type="simple">PVV</abbrev>
                      </td><td rowspan="1" colspan="1">33</td><td rowspan="1" colspan="1">34</td><td rowspan="1" colspan="1">38</td><td rowspan="1" colspan="1">38</td><td rowspan="1" colspan="1">36‒39</td></tr><tr><td rowspan="1" colspan="1">
                        <abbrev xmlns:xlink="http://www.w3.org/1999/xlink" xlink:title="numbers of vertebrae before VFO, DFO, and AFO" id="ABBRID0E5UAG" xlink:type="simple">PDV</abbrev>
                      </td><td rowspan="1" colspan="1">32</td><td rowspan="1" colspan="1">33</td><td rowspan="1" colspan="1">33</td><td rowspan="1" colspan="1">32</td><td rowspan="1" colspan="1">35‒38</td></tr><tr><td rowspan="1" colspan="1">
                        <abbrev xmlns:xlink="http://www.w3.org/1999/xlink" xlink:title="numbers of vertebrae before VFO, DFO, and AFO" id="ABBRID0EWVAG" xlink:type="simple">PAV</abbrev>
                      </td><td rowspan="1" colspan="1">47</td><td rowspan="1" colspan="1">48</td><td rowspan="1" colspan="1">50</td><td rowspan="1" colspan="1">50</td><td rowspan="1" colspan="1">50‒55</td></tr><tr><td rowspan="1" colspan="1">
                        <abbrev xmlns:xlink="http://www.w3.org/1999/xlink" xlink:title="numbers of prehaemal, caudal, and total vertebrae" id="ABBRID0EOWAG" xlink:type="simple">TV</abbrev>
                      </td><td rowspan="1" colspan="1">80</td><td rowspan="1" colspan="1">80</td><td rowspan="1" colspan="1">80</td><td rowspan="1" colspan="1">81</td><td rowspan="1" colspan="1">81‒87</td></tr><tr><td rowspan="1" colspan="1"><abbrev xmlns:xlink="http://www.w3.org/1999/xlink" xlink:title="gill rakers" id="ABBRID0EGXAG" xlink:type="simple">GR</abbrev>, epibranchial</td><td rowspan="1" colspan="1">8</td><td rowspan="1" colspan="1">11</td><td rowspan="1" colspan="1">9</td><td rowspan="1" colspan="1">9</td><td rowspan="1" colspan="1">10‒15</td></tr><tr><td rowspan="1" colspan="1"><abbrev xmlns:xlink="http://www.w3.org/1999/xlink" xlink:title="gill rakers" id="ABBRID0E5XAG" xlink:type="simple">GR</abbrev>, ceratobranchial</td><td rowspan="1" colspan="1">21</td><td rowspan="1" colspan="1">21</td><td rowspan="1" colspan="1">15</td><td rowspan="1" colspan="1">16</td><td rowspan="1" colspan="1">20‒26</td></tr><tr><td rowspan="1" colspan="1"><abbrev xmlns:xlink="http://www.w3.org/1999/xlink" xlink:title="gill rakers" id="ABBRID0EWYAG" xlink:type="simple">GR</abbrev>, hypobranchial</td><td rowspan="1" colspan="1">13</td><td rowspan="1" colspan="1">12</td><td rowspan="1" colspan="1">10</td><td rowspan="1" colspan="1">9</td><td rowspan="1" colspan="1">12‒25</td></tr><tr><td rowspan="1" colspan="1">Total <abbrev xmlns:xlink="http://www.w3.org/1999/xlink" xlink:title="gill rakers" id="ABBRID0EOZAG" xlink:type="simple">GR</abbrev></td><td rowspan="1" colspan="1">42</td><td rowspan="1" colspan="1">44</td><td rowspan="1" colspan="1">34</td><td rowspan="1" colspan="1">34</td><td rowspan="1" colspan="1">44‒61</td></tr></tbody></table></table-wrap></tp:treatment-sec><ref-list><ref id="B8"><mixed-citation xmlns:xlink="http://www.w3.org/1999/xlink" xlink:type="simple"><person-group><name name-style="western"><surname>Harry</surname><given-names>RR</given-names></name></person-group> (<year>1953b</year>) <article-title>Studies on the bathypelagic fishes of the family <tp:taxon-name><tp:taxon-name-part taxon-name-part-type="family">Paralepididae</tp:taxon-name-part></tp:taxon-name> (order Iniomi). 2. A revision of the North Pacific species. Proceedings.</article-title><source>Academy of Natural Sciences of Philadelphia</source><volume>105</volume>: <fpage>169</fpage>–<lpage>230</lpage>.</mixed-citation></ref><ref id="B22"><mixed-citation xmlns:xlink="http://www.w3.org/1999/xlink" xlink:type="simple"><person-group><name name-style="western"><surname>Rofen</surname><given-names>RR</given-names></name></person-group> (<year>1966</year>) <article-title>Family <tp:taxon-name><tp:taxon-name-part taxon-name-part-type="family">Paralepididae</tp:taxon-name-part></tp:taxon-name>.</article-title> In: <person-group><name name-style="western"><surname>Mead</surname><given-names>GW</given-names></name><name name-style="western"><surname>Bigelow</surname><given-names>HB</given-names></name><name name-style="western"><surname>Olsen</surname><given-names>YH</given-names></name><name name-style="western"><surname>Breder</surname><given-names>CM</given-names></name><name name-style="western"><surname>Schroeder</surname><given-names>WC</given-names></name><name name-style="western"><surname>Cohen</surname><given-names>DM</given-names></name><name name-style="western"><surname>Schultz</surname><given-names>LP</given-names></name><name name-style="western"><surname>Merriman</surname><given-names>D</given-names></name><name name-style="western"><surname>Tee-Van</surname><given-names>J</given-names></name></person-group> (<role>Eds</role>) <issue-title>Memoirs, Sears Foundation of Marine Research.</issue-title><source>No. I. Fishes of the Western North Atlantic. Part 5. Yale University, New Haven</source>, <fpage>205</fpage>–<lpage>461</lpage>.</mixed-citation></ref><ref id="B19"><mixed-citation xmlns:xlink="http://www.w3.org/1999/xlink" xlink:type="simple"><person-group><name name-style="western"><surname>Post</surname><given-names>A</given-names></name></person-group> (<year>1972</year>) <article-title>Catalogue of type-specimens and designation of lectotypes of the fish-family <tp:taxon-name><tp:taxon-name-part taxon-name-part-type="family">Paralepididae</tp:taxon-name-part></tp:taxon-name> (<tp:taxon-name><tp:taxon-name-part taxon-name-part-type="superclass">Osteichthyes</tp:taxon-name-part></tp:taxon-name>, Myctophoidei).</article-title><source>Archiv für Fischereiwissenschaft</source><volume>23</volume>(<issue>2</issue>): <fpage>136</fpage>–<lpage>165</lpage>.</mixed-citation></ref><ref id="B4"><mixed-citation xmlns:xlink="http://www.w3.org/1999/xlink" xlink:type="simple"><person-group><name name-style="western"><surname>Fukui</surname><given-names>A</given-names></name><name name-style="western"><surname>Ozawa</surname><given-names>T</given-names></name></person-group> (<year>2004</year>) <article-title><italic><tp:taxon-name><tp:taxon-name-part taxon-name-part-type="genus">Uncisudis</tp:taxon-name-part><tp:taxon-name-part taxon-name-part-type="species">posteropelvis</tp:taxon-name-part></tp:taxon-name></italic>, a new species of barracudina (<tp:taxon-name><tp:taxon-name-part taxon-name-part-type="order">Aulopiformes</tp:taxon-name-part></tp:taxon-name>: <tp:taxon-name><tp:taxon-name-part taxon-name-part-type="family">Paralepididae</tp:taxon-name-part></tp:taxon-name>) from the western North Pacific Ocean.</article-title><source>Ichthyological Research</source><volume>51</volume>(<issue>4</issue>): <fpage>289</fpage>–<lpage>294</lpage>. <ext-link xlink:href="10.1007/s10228-004-0229-3" ext-link-type="doi" xlink:type="simple">https://doi.org/10.1007/s10228-004-0229-3</ext-link></mixed-citation></ref><ref id="B11"><mixed-citation xmlns:xlink="http://www.w3.org/1999/xlink" xlink:type="simple"><person-group><name name-style="western"><surname>Ho</surname><given-names>HC</given-names></name><name name-style="western"><surname>Huang</surname><given-names>CH</given-names></name></person-group> (<year>2022</year>) <article-title>First adult record of the barracudina <italic><tp:taxon-name><tp:taxon-name-part taxon-name-part-type="genus">Lestidiops</tp:taxon-name-part><tp:taxon-name-part taxon-name-part-type="species">extremus</tp:taxon-name-part></tp:taxon-name></italic> (Ege, 1953), based on a specimen from the Philippines (<tp:taxon-name><tp:taxon-name-part taxon-name-part-type="subclass">Teleostei</tp:taxon-name-part></tp:taxon-name>: <tp:taxon-name><tp:taxon-name-part taxon-name-part-type="family">Paralepididae</tp:taxon-name-part></tp:taxon-name>).</article-title><source>Zootaxa</source><volume>5195</volume>(<issue>6</issue>): <fpage>579</fpage>–<lpage>584</lpage>. <ext-link xlink:href="10.11646/zootaxa.5195.6.6" ext-link-type="doi" xlink:type="simple">https://doi.org/10.11646/zootaxa.5195.6.6</ext-link></mixed-citation></ref></ref-list></tp:taxon-treatment>
